# Supplementary material for: The relationship between pomegranate root collar rot and the diversity of fungal communities in its rhizosphere
Source: Front Microbiol. 2025 Mar 21;16:1573724. doi: 10.3389/fmicb.2025.1573724 (PMC11968712; doi:10.3389/fmicb.2025.1573724)
Supplement: Supplementary Table 2 — Otu_taxonomy. [file Table_2.XLS]

#OTU ID	taxonomy
OTU10	d__Fungi;p__Ascomycota;c__Sordariomycetes;o__Sordariales;f__Lasiosphaeriaceae;g__Cladorrhinum;s__Cladorrhinum_brunnescens_SH1215900.08FU;
OTU146	d__Fungi;p__Ascomycota;c__Sordariomycetes;o__Hypocreales;f__Hypocreales_fam_Incertae_sedis;g__Stilbella;s__unclassified_Stilbella;
OTU4	d__Fungi;p__Ascomycota;c__Sordariomycetes;o__Xylariales;f__Xylariales_fam_Incertae_sedis;g__Fusidium;s__unclassified_Fusidium;
OTU2	d__Fungi;p__Ascomycota;c__Sordariomycetes;o__Hypocreales;f__Nectriaceae;g__Dactylonectria;s__Dactylonectria_estremocensis_SH2456106.08FU;
OTU61	d__Fungi;p__Basidiomycota;c__Agaricomycetes;o__Sebacinales;f__Serendipitaceae;g__unclassified_Serendipitaceae;s__unclassified_Serendipitaceae;
OTU31	d__Fungi;p__Ascomycota;c__Sordariomycetes;o__Sordariales;f__Lasiosphaeriaceae;g__Schizothecium;s__Schizothecium_glutinans_SH1615710.08FU;
OTU14	d__Fungi;p__Ascomycota;c__Sordariomycetes;o__Hypocreales;f__Hypocreales_fam_Incertae_sedis;g__Acremonium;s__Acremonium_chrysogenum_SH1183130.08FU;
OTU111	d__Fungi;p__Ascomycota;c__Sordariomycetes;o__Hypocreales;f__Ophiocordycipitaceae;g__Purpureocillium;s__Purpureocillium_lavendulum_SH1561005.08FU;
OTU34	d__Fungi;p__Ascomycota;c__Sordariomycetes;o__Ophiostomatales;f__Ophiostomataceae;g__Sporothrix;s__unclassified_Sporothrix;
OTU216	d__Fungi;p__Ascomycota;c__Dothideomycetes;o__Pleosporales;f__Sporormiaceae;g__Preussia;s__unclassified_Preussia;
OTU6	d__Fungi;p__Ascomycota;c__Sordariomycetes;o__Xylariales;f__unclassified_Xylariales;g__unclassified_Xylariales;s__unclassified_Xylariales;
OTU1	d__Fungi;p__Ascomycota;c__Dothideomycetes;o__Dothideales;f__Aureobasidiaceae;g__Aureobasidium;s__unclassified_Aureobasidium;
OTU16	d__Fungi;p__Ascomycota;c__Sordariomycetes;o__Hypocreales;f__Nectriaceae;g__Fusarium;s__Fusarium_nematophilum_SH1546336.08FU;
OTU44	d__Fungi;p__Ascomycota;c__Dothideomycetes;o__Pleosporales;f__Phaeosphaeriaceae;g__Setophaeosphaeria;s__Setophaeosphaeria_badalingensis_SH1614499.08FU;
OTU300	d__Fungi;p__unclassified_Fungi;c__unclassified_Fungi;o__unclassified_Fungi;f__unclassified_Fungi;g__unclassified_Fungi;s__unclassified_Fungi;
OTU7	d__Fungi;p__Basidiomycota;c__Agaricomycetes;o__Auriculariales;f__Auriculariales_fam_Incertae_sedis;g__Oliveonia;s__Oliveonia_pauxilla_SH1182526.08FU;
OTU48	d__Fungi;p__Ascomycota;c__Eurotiomycetes;o__Chaetothyriales;f__unclassified_Chaetothyriales;g__unclassified_Chaetothyriales;s__unclassified_Chaetothyriales;
OTU46	d__Fungi;p__Ascomycota;c__Sordariomycetes;o__Microascales;f__Microascales_fam_Incertae_sedis;g__Triadelphia;s__Triadelphia_pulvinata_SH1190590.08FU;
OTU54	d__Fungi;p__Mortierellomycota;c__Mortierellomycetes;o__Mortierellales;f__Mortierellaceae;g__Mortierella;s__Mortierella_alpina_SH1650283.08FU;
OTU21	d__Fungi;p__Ascomycota;c__Dothideomycetes;o__Pleosporales;f__Pleosporaceae;g__Alternaria;s__unclassified_Alternaria
OTU63	d__Fungi;p__Ascomycota;c__Orbiliomycetes;o__unclassified_Orbiliomycetes;f__unclassified_Orbiliomycetes;g__unclassified_Orbiliomycetes;s__unclassified_Orbiliomycetes;
OTU88	d__Fungi;p__Basidiomycota;c__Agaricomycetes;o__Auriculariales;f__Exidiaceae;g__unclassified_Exidiaceae;s__unclassified_Exidiaceae;
OTU124	d__Fungi;p__Ascomycota;c__Leotiomycetes;o__Helotiales;f__Dermateaceae;g__Pezicula;s__Pezicula_ericae_SH1884567.08FU;
OTU15	d__Fungi;p__Ascomycota;c__Sordariomycetes;o__Branch06;f__unclassified_Branch06;g__unclassified_Branch06;s__unclassified_Branch06;
OTU137	d__Fungi;p__Ascomycota;c__Dothideomycetes;o__Pleosporales;f__Lentitheciaceae;g__Poaceascoma;s__Poaceascoma_helicoides_SH1544730.08FU;
OTU352	d__Fungi;p__Ascomycota;c__Sordariomycetes;o__Hypocreales;f__Ophiocordycipitaceae;g__Tolypocladium;s__unclassified_Tolypocladium;
OTU50	d__Fungi;p__Ascomycota;c__Dothideomycetes;o__Pleosporales;f__Pleomassariaceae;g__Prosthemium;s__unclassified_Prosthemium;
OTU84	d__Fungi;p__Ascomycota;c__Sordariomycetes;o__Sordariales;f__Lasiosphaeriaceae;g__Lasiosphaeria;s__Lasiosphaeria_ovina_SH1237080.08FU;
OTU5	d__Fungi;p__unclassified_Fungi;c__unclassified_Fungi;o__unclassified_Fungi;f__unclassified_Fungi;g__unclassified_Fungi;s__unclassified_Fungi;
OTU145	d__Fungi;p__Ascomycota;c__Sordariomycetes;o__Xylariales;f__Diatrypaceae;g__Monosporascus;s__unclassified_Monosporascus;
OTU130	d__Fungi;p__Ascomycota;c__Orbiliomycetes;o__Orbiliales;f__Orbiliaceae;g__Gamsylella;s__Gamsylella_gephyropaga_SH1506438.08FU;
OTU36	d__Fungi;p__Ascomycota;c__Sordariomycetes;o__Glomerellales;f__Plectosphaerellaceae;g__Plectosphaerella;s__Plectosphaerella_cucumerina_SH1644402.08FU;
OTU45	d__Fungi;p__Basidiomycota;c__Agaricomycetes;o__Agaricales;f__Tricholomataceae;g__Hemimycena;s__Hemimycena_ochrogaleata_SH1649210.08FU;
OTU328	d__Fungi;p__Ascomycota;c__Sordariomycetes;o__Hypocreales;f__Hypocreales_fam_Incertae_sedis;g__Acremonium;s__unclassified_Acremonium;
OTU160	d__Fungi;p__Ascomycota;c__Sordariomycetes;o__Hypocreales;f__Nectriaceae;g__Gibberella;s__Gibberella_baccata_SH1546406.08FU;
OTU109	d__Fungi;p__Ascomycota;c__Dothideomycetes;o__Pleosporales;f__Morosphaeriaceae;g__Acrocalymma;s__Acrocalymma_aquatica_SH1797146.08FU;
OTU129	d__Fungi;p__Ascomycota;c__Sordariomycetes;o__Xylariales;f__Xylariales_fam_Incertae_sedis;g__Fusidium;s__unclassified_Fusidium;
OTU112	d__Fungi;p__Ascomycota;c__Sordariomycetes;o__Sordariales;f__Lasiosphaeriaceae;g__Podospora;s__Podospora_communis_SH1565726.08FU;
OTU147	d__Fungi;p__Ascomycota;c__Sordariomycetes;o__Hypocreales;f__unclassified_Hypocreales;g__unclassified_Hypocreales;s__unclassified_Hypocreales;
OTU489	d__Fungi;p__Ascomycota;c__Sordariomycetes;o__Microascales;f__Microascaceae;g__Pseudallescheria;s__Pseudallescheria_angusta_SH1747795.08FU;
OTU40	d__Fungi;p__Basidiomycota;c__Agaricomycetes;o__Cantharellales;f__Ceratobasidiaceae;g__Rhizoctonia;s__unclassified_Rhizoctonia;
OTU559	d__Fungi;p__Basidiomycota;c__Agaricomycetes;o__Sebacinales;f__Serendipitaceae;g__unclassified_Serendipitaceae;s__unclassified_Serendipitaceae;
OTU168	d__Fungi;p__Basidiomycota;c__Agaricomycetes;o__Agaricales;f__Tricholomataceae;g__Mycena;s__Mycena_maurella_SH1542189.08FU;
OTU468	d__Fungi;p__Ascomycota;c__Sordariomycetes;o__Sordariales;f__Sordariaceae;g__unclassified_Sordariaceae;s__unclassified_Sordariaceae;
OTU96	d__Fungi;p__Ascomycota;c__Dothideomycetes;o__Pleosporales;f__Morosphaeriaceae;g__Acrocalymma;s__Acrocalymma_aquatica_SH1797146.08FU;
OTU28	d__Fungi;p__Ascomycota;c__Sordariomycetes;o__Hypocreales;f__Nectriaceae;g__Fusarium;s__Fusarium_solani_SH1220323.08FU;
OTU29	d__Fungi;p__Ascomycota;c__Sordariomycetes;o__Hypocreales;f__Clavicipitaceae;g__Metacordyceps;s__Metacordyceps_chlamydosporia_SH1177401.08FU;
OTU12	d__Fungi;p__Ascomycota;c__Sordariomycetes;o__Hypocreales;f__Nectriaceae;g__Xenoacremonium;s__Xenoacremonium_falcatum_SH1183441.08FU;
OTU77	d__Fungi;p__Ascomycota;c__Dothideomycetes;o__Pleosporales;f__Dictyosporiaceae;g__Dictyosporium;s__unclassified_Dictyosporium;
OTU148	d__Fungi;p__Ascomycota;c__Orbiliomycetes;o__Orbiliales;f__unclassified_Orbiliales;g__unclassified_Orbiliales;s__unclassified_Orbiliales;
OTU381	d__Fungi;p__Basidiomycota;c__Agaricomycetes;o__Auriculariales;f__Auriculariales_fam_Incertae_sedis;g__Oliveonia;s__Oliveonia_pauxilla_SH1182526.08FU;
OTU3	d__Fungi;p__Ascomycota;c__Leotiomycetes;o__Helotiales;f__Helotiales_fam_Incertae_sedis;g__Lauriomyces;s__Lauriomyces_bellulus_SH1508312.08FU;
OTU69	d__Fungi;p__Ascomycota;c__Dothideomycetes;o__Pleosporales;f__unclassified_Pleosporales;g__unclassified_Pleosporales;s__unclassified_Pleosporales;
OTU8	d__Fungi;p__Ascomycota;c__Sordariomycetes;o__Hypocreales;f__Nectriaceae;g__Gibberella;s__Gibberella_fujikuroi_SH1245654.08FU;
OTU890	d__Fungi;p__Ascomycota;c__Sordariomycetes;o__Hypocreales;f__Nectriaceae;g__Fusarium;s__Fusarium_guttiforme_SH2456269.08FU;
OTU51	d__Fungi;p__Basidiomycota;c__Agaricomycetes;o__Agaricales;f__Tricholomataceae;g__Flagelloscypha;s__Flagelloscypha_minutissima_SH1235952.08FU;
OTU371	d__Fungi;p__Ascomycota;c__Sordariomycetes;o__Hypocreales;f__unclassified_Hypocreales;g__unclassified_Hypocreales;s__unclassified_Hypocreales;
OTU390	d__Fungi;p__Ascomycota;c__Sordariomycetes;o__Myrmecridiales;f__Myrmecridiaceae;g__Myrmecridium;s__Myrmecridium_schulzeri_SH1539593.08FU;
OTU482	d__Fungi;p__Ascomycota;c__Dothideomycetes;o__Pleosporales;f__Pleosporales_fam_Incertae_sedis;g__Pseudochaetosphaeronema;s__unclassified_Pseudochaetosphaeronema;
OTU68	d__Fungi;p__Ascomycota;c__Sordariomycetes;o__Branch06;f__unclassified_Branch06;g__unclassified_Branch06;s__unclassified_Branch06;
OTU241	d__Fungi;p__Basidiomycota;c__Agaricomycetes;o__Agaricales;f__Crepidotaceae;g__Crepidotus;s__Crepidotus_inhonestus_SH1565195.08FU;
OTU333	d__Fungi;p__Ascomycota;c__Leotiomycetes;o__Helotiales;f__Helotiaceae;g__Tetracladium;s__unclassified_Tetracladium;
OTU180	d__Fungi;p__Ascomycota;c__Eurotiomycetes;o__Eurotiales;f__Trichocomaceae;g__Talaromyces;s__Talaromyces_albobiverticillius_SH1516148.08FU;
OTU75	d__Fungi;p__Ascomycota;c__Sordariomycetes;o__Chaetosphaeriales;f__Chaetosphaeriaceae;g__Codinaea;s__Codinaea_pini_SH1520257.08FU;
OTU33	d__Fungi;p__Ascomycota;c__Sordariomycetes;o__Diaporthales;f__Schizoparmaceae;g__Coniella;s__Coniella_duckerae_SH1553841.08FU;
OTU101	d__Fungi;p__Ascomycota;c__Leotiomycetes;o__Erysiphales;f__Erysiphaceae;g__Podosphaera;s__Podosphaera_xanthii_SH1144836.08FU;
OTU612	d__Fungi;p__Glomeromycota;c__Glomeromycetes;o__Glomerales;f__Glomeraceae;g__Glomus;s__unclassified_Glomus;
OTU256	d__Fungi;p__Ascomycota;c__Sordariomycetes;o__Hypocreales;f__Nectriaceae;g__Cylindrocarpon;s__unclassified_Cylindrocarpon;
OTU24	d__Fungi;p__Ascomycota;c__Sordariomycetes;o__Hypocreales;f__Nectriaceae;g__Bisifusarium;s__Bisifusarium_dimerum_SH2228345.08FU;
OTU348	d__Fungi;p__Ascomycota;c__Pezizomycetes;o__Pezizales;f__Pyronemataceae;g__Lasiobolidium;s__Lasiobolidium_spirale_SH1177760.08FU;
OTU52	d__Fungi;p__Ascomycota;c__Dothideomycetes;o__Dothideales;f__Aureobasidiaceae;g__Aureobasidium;s__Aureobasidium_pullulans_SH1515141.08FU;
OTU886	d__Fungi;p__Basidiomycota;c__Agaricomycetes;o__Agaricales;f__Entolomataceae;g__Clitopilus;s__Clitopilus_prunulus_SH1574444.08FU;
OTU123	d__Fungi;p__Basidiomycota;c__Agaricomycetes;o__Agaricales;f__Psathyrellaceae;g__Coprinellus;s__Coprinellus_heterosetulosus_SH1513485.08FU;
OTU430	d__Fungi;p__Glomeromycota;c__Glomeromycetes;o__Glomerales;f__Glomeraceae;g__Glomus;s__unclassified_Glomus;
OTU38	d__Fungi;p__Basidiomycota;c__Microbotryomycetes;o__Microbotryomycetes_ord_Incertae_sedis;f__Chrysozymaceae;g__Pseudohyphozyma;s__Pseudohyphozyma_bogoriensis_SH1561792.08FU;
OTU887	d__Fungi;p__Ascomycota;c__Sordariomycetes;o__Sordariales;f__Lasiosphaeriaceae;g__Podospora;s__Podospora_pyriformis_SH1174216.08FU;
OTU307	d__Fungi;p__Ascomycota;c__Pezizomycetes;o__Pezizales;f__Sarcosomataceae;g__unclassified_Sarcosomataceae;s__unclassified_Sarcosomataceae;
OTU207	d__Fungi;p__Ascomycota;c__Sordariomycetes;o__Xylariales;f__Microdochiaceae;g__Idriella;s__unclassified_Idriella;
OTU53	d__Fungi;p__Basidiomycota;c__Microbotryomycetes;o__Microbotryomycetes_ord_Incertae_sedis;f__Microbotryomycetes_fam_Incertae_sedis;g__Curvibasidium;s__Curvibasidium_cygneicollum_SH1651362.08FU;
OTU378	d__Fungi;p__Ascomycota;c__Leotiomycetes;o__Erysiphales;f__Erysiphaceae;g__Erysiphe;s__Erysiphe_eschscholziae_SH1562866.08FU;
OTU17	d__Fungi;p__Ascomycota;c__Leotiomycetes;o__Helotiales;f__Helotiaceae;g__Scytalidium;s__Scytalidium_circinatum_SH1564741.08FU;
OTU184	d__Fungi;p__Ascomycota;c__Dothideomycetes;o__Pleosporales;f__Torulaceae;g__Torula;s__Torula_herbarum_SH1560802.08FU;
OTU446	d__Fungi;p__Basidiomycota;c__Agaricomycetes;o__Agaricales;f__Stephanosporaceae;g__unclassified_Stephanosporaceae;s__unclassified_Stephanosporaceae;
OTU149	d__Fungi;p__Ascomycota;c__Dothideomycetes;o__Pleosporales;f__unclassified_Pleosporales;g__unclassified_Pleosporales;s__unclassified_Pleosporales;
OTU204	d__Fungi;p__Ascomycota;c__Sordariomycetes;o__Hypocreales;f__Nectriaceae;g__Fusicolla;s__Fusicolla_acetilerea_SH1546412.08FU;
OTU82	d__Fungi;p__Ascomycota;c__Sordariomycetes;o__Hypocreales;f__Stachybotryaceae;g__Xepicula;s__Xepicula_leucotricha_SH1561019.08FU;
OTU324	d__Fungi;p__Glomeromycota;c__Glomeromycetes;o__Glomerales;f__Glomeraceae;g__Glomus;s__unclassified_Glomus;
OTU175	d__Fungi;p__Ascomycota;c__Dothideomycetes;o__Pleosporales;f__Torulaceae;g__Torula;s__Torula_masonii_SH1729727.08FU;
OTU122	d__Fungi;p__Basidiomycota;c__Agaricomycetes;o__Agaricales;f__Agaricaceae;g__Lepiota;s__Lepiota_brunneoincarnata_SH1554396.08FU;
OTU231	d__Fungi;p__Ascomycota;c__Orbiliomycetes;o__Orbiliales;f__Orbiliaceae;g__Arthrobotrys;s__Arthrobotrys_dactyloides_SH1506465.08FU;
OTU741	d__Fungi;p__Ascomycota;c__Pezizomycetes;o__Pezizales;f__Pyronemataceae;g__Lasiobolidium;s__Lasiobolidium_spirale_SH1177760.08FU;
OTU25	d__Fungi;p__Mortierellomycota;c__Mortierellomycetes;o__Mortierellales;f__Mortierellaceae;g__Mortierella;s__Mortierella_elongata_SH1557020.08FU;
OTU9	d__Fungi;p__unclassified_Fungi;c__unclassified_Fungi;o__unclassified_Fungi;f__unclassified_Fungi;g__unclassified_Fungi;s__unclassified_Fungi;
OTU252	d__Fungi;p__Mortierellomycota;c__Mortierellomycetes;o__Mortierellales;f__Mortierellaceae;g__Mortierella;s__Mortierella_horticola_SH2444331.08FU;
OTU18	d__Fungi;p__Ascomycota;c__Sordariomycetes;o__Hypocreales;f__Nectriaceae;g__Cylindrocarpon;s__unclassified_Cylindrocarpon;
OTU972	d__Fungi;p__Basidiomycota;c__Agaricomycetes;o__Agaricales;f__Entolomataceae;g__Entoloma;s__Entoloma_zuccherellii_SH1569093.08FU;
OTU157	d__Fungi;p__Ascomycota;c__Dothideomycetes;o__Pleosporales;f__Phaeosphaeriaceae;g__Phaeosphaeria;s__Phaeosphaeria_caricis_SH1525138.08FU;
OTU925	d__Fungi;p__Glomeromycota;c__Glomeromycetes;o__Glomerales;f__Glomeraceae;g__Glomus;s__unclassified_Glomus;
OTU177	d__Fungi;p__Ascomycota;c__Sordariomycetes;o__Hypocreales;f__Nectriaceae;g__Fusarium;s__Fusarium_sporotrichioides_SH1567483.08FU;
OTU814	d__Fungi;p__Mortierellomycota;c__Mortierellomycetes;o__Mortierellales;f__Mortierellaceae;g__Mortierella;s__Mortierella_elongata_SH1557020.08FU;
OTU926	d__Fungi;p__Basidiomycota;c__Agaricomycetes;o__Boletales;f__Coniophoraceae;g__Coniophora;s__Coniophora_opuntiae_SH1142636.08FU;
OTU637	d__Fungi;p__Ascomycota;c__Orbiliomycetes;o__Orbiliales;f__Orbiliaceae;g__Arthrobotrys;s__Arthrobotrys_oligospora_SH1515578.08FU;
OTU310	d__Fungi;p__unclassified_Fungi;c__unclassified_Fungi;o__unclassified_Fungi;f__unclassified_Fungi;g__unclassified_Fungi;s__unclassified_Fungi;
OTU136	d__Fungi;p__Basidiomycota;c__Agaricomycetes;o__Cantharellales;f__Ceratobasidiaceae;g__Rhizoctonia;s__unclassified_Rhizoctonia;
OTU889	d__Fungi;p__Glomeromycota;c__Paraglomeromycetes;o__Paraglomerales;f__unclassified_Paraglomerales;g__unclassified_Paraglomerales;s__unclassified_Paraglomerales;
OTU719	d__Fungi;p__Ascomycota;c__Dothideomycetes;o__Pleosporales;f__Phaeosphaeriaceae;g__Phaeosphaeria;s__unclassified_Phaeosphaeria;
OTU498	d__Fungi;p__Glomeromycota;c__Glomeromycetes;o__Glomerales;f__Glomeraceae;g__Glomus;s__unclassified_Glomus;
OTU71	d__Fungi;p__Basidiomycota;c__Tremellomycetes;o__Tremellales;f__Bulleribasidiaceae;g__Hannaella;s__Hannaella_oryzae_SH1522796.08FU;
OTU247	d__Fungi;p__Ascomycota;c__Sordariomycetes;o__Glomerellales;f__Plectosphaerellaceae;g__Gibellulopsis;s__unclassified_Gibellulopsis;
OTU97	d__Fungi;p__Basidiomycota;c__Tremellomycetes;o__Tremellales;f__Bulleribasidiaceae;g__Hannaella;s__Hannaella_sinensis_SH1522794.08FU;
OTU558	d__Fungi;p__Ascomycota;c__Sordariomycetes;o__Hypocreales;f__Nectriaceae;g__Fusicolla;s__Fusicolla_acetilerea_SH1546412.08FU;
OTU198	d__Fungi;p__Ascomycota;c__Sordariomycetes;o__Sordariales;f__Sordariales_fam_Incertae_sedis;g__Dendrosporium;s__unclassified_Dendrosporium;
OTU144	d__Fungi;p__Ascomycota;c__Sordariomycetes;o__Hypocreales;f__Hypocreales_fam_Incertae_sedis;g__Fusariella;s__unclassified_Fusariella;
OTU288	d__Fungi;p__Ascomycota;c__Sordariomycetes;o__Sordariales;f__Sordariales_fam_Incertae_sedis;g__Cordana;s__Cordana_bisbyi_SH1156375.08FU;
OTU155	d__Fungi;p__Ascomycota;c__Dothideomycetes;o__Pleosporales;f__Phaeosphaeriaceae;g__Pseudoophiobolus;s__Pseudoophiobolus_subhyalinisporus_SH1643356.08FU;
OTU181	d__Fungi;p__Ascomycota;c__Sordariomycetes;o__Hypocreales;f__Hypocreales_fam_Incertae_sedis;g__Sarocladium;s__Sarocladium_bactrocephalum_SH1911891.08FU;
OTU1158	d__Fungi;p__Ascomycota;c__Eurotiomycetes;o__Phaeomoniellales;f__Phaeomoniellaceae;g__Phaeomoniella;s__unclassified_Phaeomoniella;
OTU223	d__Fungi;p__Ascomycota;c__Orbiliomycetes;o__Orbiliales;f__Orbiliaceae;g__Dactylella;s__Dactylella_mammillata_SH1507826.08FU;
OTU1082	d__Fungi;p__Ascomycota;c__Leotiomycetes;o__Helotiales;f__Myxotrichaceae;g__Oidiodendron;s__unclassified_Oidiodendron;
OTU56	d__Fungi;p__Ascomycota;c__Sordariomycetes;o__Sordariales;f__Lasiosphaeriaceae;g__Cercophora;s__Cercophora_acanthigera_SH1179145.08FU;
OTU928	d__Fungi;p__Basidiomycota;c__Agaricomycetes;o__Agaricales;f__Pluteaceae;g__Pluteus;s__Pluteus_exiguus_SH1560509.08FU;
OTU686	d__Fungi;p__Ascomycota;c__Dothideomycetes;o__Pleosporales;f__Periconiaceae;g__Periconia;s__Periconia_byssoides_SH1573185.08FU;
OTU90	d__Fungi;p__Ascomycota;c__Sordariomycetes;o__Sordariales;f__Lasiosphaeriaceae;g__Cercophora;s__unclassified_Cercophora;
OTU720	d__Fungi;p__Basidiomycota;c__Agaricomycetes;o__Sebacinales;f__Serendipitaceae;g__unclassified_Serendipitaceae;s__unclassified_Serendipitaceae;
OTU64	d__Fungi;p__Ascomycota;c__unclassified_Ascomycota;o__unclassified_Ascomycota;f__unclassified_Ascomycota;g__unclassified_Ascomycota;s__unclassified_Ascomycota;
OTU308	d__Fungi;p__Ascomycota;c__Sordariomycetes;o__Hypocreales;f__Stachybotryaceae;g__Myrothecium;s__Myrothecium_inundatum_SH1561017.08FU;
OTU1255	d__Fungi;p__Ascomycota;c__Dothideomycetes;o__Pleosporales;f__unclassified_Pleosporales;g__unclassified_Pleosporales;s__unclassified_Pleosporales;
OTU303	d__Fungi;p__Ascomycota;c__Dothideomycetes;o__Pleosporales;f__Phaeosphaeriaceae;g__Phaeosphaeria;s__Phaeosphaeria_caricis_SH1525138.08FU;
OTU590	d__Fungi;p__Ascomycota;c__Sordariomycetes;o__Glomerellales;f__Glomerellaceae;g__Colletotrichum;s__Colletotrichum_destructivum_SH2219021.08FU;
OTU126	d__Fungi;p__Basidiomycota;c__Tremellomycetes;o__Cystofilobasidiales;f__Mrakiaceae;g__Mrakia;s__unclassified_Mrakia;
OTU86	d__Fungi;p__Ascomycota;c__Eurotiomycetes;o__Chaetothyriales;f__Cyphellophoraceae;g__Cyphellophora;s__Cyphellophora_laciniata_SH1636082.08FU;
OTU688	d__Fungi;p__Ascomycota;c__Pezizomycetes;o__Pezizales;f__Pyronemataceae;g__Lasiobolidium;s__Lasiobolidium_spirale_SH1177760.08FU;
OTU591	d__Fungi;p__Ascomycota;c__Sordariomycetes;o__Hypocreales;f__unclassified_Hypocreales;g__unclassified_Hypocreales;s__unclassified_Hypocreales;
OTU59	d__Fungi;p__Ascomycota;c__Dothideomycetes;o__Pleosporales;f__Dictyosporiaceae;g__Dictyocheirospora;s__unclassified_Dictyocheirospora;
OTU264	d__Fungi;p__Glomeromycota;c__Paraglomeromycetes;o__GS24;f__unclassified_GS24;g__unclassified_GS24;s__unclassified_GS24;
OTU577	d__Fungi;p__Glomeromycota;c__Glomeromycetes;o__Glomerales;f__Glomeraceae;g__Glomus;s__unclassified_Glomus;
OTU268	d__Fungi;p__Ascomycota;c__Dothideomycetes;o__Pleosporales;f__Pleosporaceae;g__Alternaria;s__Alternaria_argyroxiphii_SH2179774.08FU;
OTU236	d__Fungi;p__Ascomycota;c__Sordariomycetes;o__Sordariales;f__Lasiosphaeriaceae;g__Lasiosphaeria;s__Lasiosphaeria_lanuginosa_SH1648735.08FU;
OTU1379	d__Fungi;p__Basidiomycota;c__Agaricomycetes;o__Agaricales;f__Bolbitiaceae;g__Conocybe;s__Conocybe_macrospora_SH1937517.08FU;
OTU119	d__Fungi;p__Ascomycota;c__Sordariomycetes;o__Hypocreales;f__Nectriaceae;g__Fusarium;s__Fusarium_solani_SH1220323.08FU;
OTU1159	d__Fungi;p__Ascomycota;c__Eurotiomycetes;o__Chaetothyriales;f__Herpotrichiellaceae;g__Phialophora;s__Phialophora_mustea_SH1173322.08FU;
OTU190	d__Fungi;p__Ascomycota;c__Eurotiomycetes;o__Eurotiales;f__Aspergillaceae;g__Penicillium;s__Penicillium_adametzioides_SH1166887.08FU;
OTU76	d__Fungi;p__Ascomycota;c__Orbiliomycetes;o__Orbiliales;f__unclassified_Orbiliales;g__unclassified_Orbiliales;s__unclassified_Orbiliales;
OTU133	d__Fungi;p__Basidiomycota;c__Agaricomycetes;o__Auriculariales;f__Exidiaceae;g__unclassified_Exidiaceae;s__unclassified_Exidiaceae;
OTU66	d__Fungi;p__Ascomycota;c__Dothideomycetes;o__Pleosporales;f__Phaeosphaeriaceae;g__Setophaeosphaeria;s__Setophaeosphaeria_badalingensis_SH1614499.08FU;
OTU1270	d__Fungi;p__Ascomycota;c__Eurotiomycetes;o__Chaetothyriales;f__Herpotrichiellaceae;g__Minimelanolocus;s__Minimelanolocus_asiaticus_SH1635784.08FU;
OTU161	d__Fungi;p__Ascomycota;c__Sordariomycetes;o__Hypocreales;f__Nectriaceae;g__Fusarium;s__Fusarium_albosuccineum_SH1546452.08FU;
OTU358	d__Fungi;p__Ascomycota;c__Sordariomycetes;o__Hypocreales;f__Bionectriaceae;g__Ijuhya;s__unclassified_Ijuhya;
OTU1382	d__Fungi;p__Ascomycota;c__Dothideomycetes;o__Pleosporales;f__Didymosphaeriaceae;g__Paraconiothyrium;s__Paraconiothyrium_archidendri_SH1525457.08FU;
OTU653	d__Fungi;p__Ascomycota;c__Eurotiomycetes;o__Chaetothyriales;f__Herpotrichiellaceae;g__Capronia;s__unclassified_Capronia;
OTU509	d__Fungi;p__Glomeromycota;c__Glomeromycetes;o__Glomerales;f__Glomeraceae;g__Glomus;s__unclassified_Glomus;
OTU165	d__Fungi;p__Ascomycota;c__Sordariomycetes;o__Hypocreales;f__Nectriaceae;g__Penicillifer;s__Penicillifer_martinii_SH1183651.08FU;
OTU1383	d__Fungi;p__Glomeromycota;c__Glomeromycetes;o__Glomerales;f__Glomeraceae;g__unclassified_Glomeraceae;s__unclassified_Glomeraceae;
OTU187	d__Fungi;p__Basidiomycota;c__Tremellomycetes;o__Tremellales;f__Bulleribasidiaceae;g__Vishniacozyma;s__Vishniacozyma_foliicola_SH1893248.08FU;
OTU436	d__Fungi;p__Ascomycota;c__unclassified_Ascomycota;o__unclassified_Ascomycota;f__unclassified_Ascomycota;g__unclassified_Ascomycota;s__unclassified_Ascomycota;
OTU654	d__Fungi;p__Kickxellomycota;c__Kickxellomycetes;o__Kickxellales;f__Kickxellaceae;g__Ramicandelaber;s__Ramicandelaber_longisporus_SH1177480.08FU;
OTU26	d__Fungi;p__Ascomycota;c__Dothideomycetes;o__Pleosporales;f__Sporormiaceae;g__Preussia;s__Preussia_terricola_SH1642166.08FU;
OTU194	d__Fungi;p__Basidiomycota;c__Agaricomycetes;o__Sebacinales;f__Sebacinaceae;g__Sebacina;s__unclassified_Sebacina;
OTU317	d__Fungi;p__Ascomycota;c__Sordariomycetes;o__Sordariales;f__Lasiosphaeriaceae;g__Schizothecium;s__Schizothecium_inaequale_SH1615686.08FU;
OTU1579	d__Fungi;p__Ascomycota;c__Sordariomycetes;o__Hypocreales;f__Nectriaceae;g__Dactylonectria;s__Dactylonectria_anthuriicola_SH1546329.08FU;
OTU1578	d__Fungi;p__unclassified_Fungi;c__unclassified_Fungi;o__unclassified_Fungi;f__unclassified_Fungi;g__unclassified_Fungi;s__unclassified_Fungi;
OTU20	d__Fungi;p__Ascomycota;c__unclassified_Ascomycota;o__unclassified_Ascomycota;f__unclassified_Ascomycota;g__unclassified_Ascomycota;s__unclassified_Ascomycota;
OTU437	d__Fungi;p__Basidiomycota;c__Agaricomycetes;o__Agaricales;f__Pluteaceae;g__Pluteus;s__Pluteus_exiguus_SH1560509.08FU;
OTU736	d__Fungi;p__unclassified_Fungi;c__unclassified_Fungi;o__unclassified_Fungi;f__unclassified_Fungi;g__unclassified_Fungi;s__unclassified_Fungi;
OTU159	d__Fungi;p__Ascomycota;c__Sordariomycetes;o__Xylariales;f__Microdochiaceae;g__Microdochium;s__Microdochium_colombiense_SH1555476.08FU;
OTU1373	d__Fungi;p__Ascomycota;c__Eurotiomycetes;o__Eurotiales;f__Aspergillaceae;g__Aspergillus;s__Aspergillus_terreus_SH1532975.08FU;
OTU214	d__Fungi;p__Basidiomycota;c__Tremellomycetes;o__Filobasidiales;f__Filobasidiaceae;g__Filobasidium;s__Filobasidium_magnum_SH2525085.08FU;
OTU271	d__Fungi;p__Basidiomycota;c__Tremellomycetes;o__unclassified_Tremellomycetes;f__unclassified_Tremellomycetes;g__unclassified_Tremellomycetes;s__unclassified_Tremellomycetes;
OTU60	d__Fungi;p__Basidiomycota;c__Tremellomycetes;o__Tremellales;f__Rhynchogastremataceae;g__Papiliotrema;s__Papiliotrema_laurentii_SH1193687.08FU;
OTU665	d__Fungi;p__Glomeromycota;c__Glomeromycetes;o__Glomerales;f__Glomeraceae;g__unclassified_Glomeraceae;s__unclassified_Glomeraceae;
OTU589	d__Fungi;p__Glomeromycota;c__Glomeromycetes;o__Glomerales;f__Glomeraceae;g__Glomus;s__unclassified_Glomus;
OTU1570	d__Fungi;p__Ascomycota;c__Sordariomycetes;o__Hypocreales;f__Clavicipitaceae;g__Metarhizium;s__Metarhizium_flavoviride_SH1562690.08FU;
OTU251	d__Fungi;p__Ascomycota;c__Dothideomycetes;o__Pleosporales;f__Sporormiaceae;g__Preussia;s__unclassified_Preussia;
OTU1571	d__Fungi;p__Basidiomycota;c__Agaricomycetes;o__Agaricales;f__Agaricaceae;g__Lepiota;s__Lepiota_cristata_SH1554394.08FU;
OTU267	d__Fungi;p__Glomeromycota;c__Glomeromycetes;o__Glomerales;f__Glomeraceae;g__unclassified_Glomeraceae;s__unclassified_Glomeraceae;
OTU138	d__Fungi;p__Ascomycota;c__Dothideomycetes;o__Pleosporales;f__Coniothyriaceae;g__Coniothyrium;s__Coniothyrium_dolichi_SH1554291.08FU;
OTU795	d__Fungi;p__Glomeromycota;c__Glomeromycetes;o__Glomerales;f__Glomeraceae;g__Rhizophagus;s__Rhizophagus_fasciculatus_SH1570901.08FU;
OTU276	d__Fungi;p__Chytridiomycota;c__Lobulomycetes;o__Lobulomycetales;f__unclassified_Lobulomycetales;g__unclassified_Lobulomycetales;s__unclassified_Lobulomycetales;
OTU1873	d__Fungi;p__Ascomycota;c__unclassified_Ascomycota;o__unclassified_Ascomycota;f__unclassified_Ascomycota;g__unclassified_Ascomycota;s__unclassified_Ascomycota;
OTU254	d__Fungi;p__Ascomycota;c__Orbiliomycetes;o__Orbiliales;f__unclassified_Orbiliales;g__unclassified_Orbiliales;s__unclassified_Orbiliales;
OTU613	d__Fungi;p__Ascomycota;c__Sordariomycetes;o__Hypocreales;f__Clavicipitaceae;g__Metarhizium;s__Metarhizium_marquandii_SH1561418.08FU;
OTU412	d__Fungi;p__Ascomycota;c__Sordariomycetes;o__Hypocreales;f__Hypocreales_fam_Incertae_sedis;g__Acremonium;s__unclassified_Acremonium;
OTU923	d__Fungi;p__Glomeromycota;c__Glomeromycetes;o__Glomerales;f__Glomeraceae;g__Dominikia;s__Dominikia_iranica_SH1549817.08FU;
OTU1156	d__Fungi;p__Glomeromycota;c__Glomeromycetes;o__Glomerales;f__Glomeraceae;g__Dominikia;s__Dominikia_disticha_SH1560273.08FU;
OTU541	d__Fungi;p__Ascomycota;c__Sordariomycetes;o__Xylariales;f__Xylariales_fam_Incertae_sedis;g__Liberomyces;s__unclassified_Liberomyces;
OTU343	d__Fungi;p__Ascomycota;c__unclassified_Ascomycota;o__unclassified_Ascomycota;f__unclassified_Ascomycota;g__unclassified_Ascomycota;s__unclassified_Ascomycota;
OTU894	d__Fungi;p__unclassified_Fungi;c__unclassified_Fungi;o__unclassified_Fungi;f__unclassified_Fungi;g__unclassified_Fungi;s__unclassified_Fungi;
OTU196	d__Fungi;p__Ascomycota;c__Dothideomycetes;o__Venturiales;f__Sympoventuriaceae;g__Melnikomyces;s__Melnikomyces_vietnamensis_SH1238723.08FU;
OTU258	d__Fungi;p__Ascomycota;c__Sordariomycetes;o__Microascales;f__Microascales_fam_Incertae_sedis;g__Triadelphia;s__Triadelphia_pulvinata_SH1190590.08FU;
OTU399	d__Fungi;p__Glomeromycota;c__Paraglomeromycetes;o__Paraglomerales;f__unclassified_Paraglomerales;g__unclassified_Paraglomerales;s__unclassified_Paraglomerales;
OTU888	d__Fungi;p__Ascomycota;c__Sordariomycetes;o__Magnaporthales;f__Magnaporthaceae;g__Arxiella;s__Arxiella_dolichandrae_SH1156857.08FU;
OTU386	d__Fungi;p__Basidiomycota;c__Tremellomycetes;o__Filobasidiales;f__Filobasidiaceae;g__Heterocephalacria;s__Heterocephalacria_arrabidensis_SH1570355.08FU;
OTU128	d__Fungi;p__Ascomycota;c__Sordariomycetes;o__Glomerellales;f__Plectosphaerellaceae;g__Verticillium;s__Verticillium_dahliae_SH1239987.08FU;
OTU210	d__Fungi;p__Ascomycota;c__Sordariomycetes;o__Diaporthales;f__Melanconidaceae;g__Melanconium;s__Melanconium_hedericola_SH1540702.08FU;
OTU1378	d__Fungi;p__Ascomycota;c__Eurotiomycetes;o__Onygenales;f__Onygenales_fam_Incertae_sedis;g__Chrysosporium;s__Chrysosporium_pannicola_SH1540575.08FU;
OTU294	d__Fungi;p__Basidiomycota;c__Tremellomycetes;o__Trichosporonales;f__Tetragoniomycetaceae;g__Cryptotrichosporon;s__Cryptotrichosporon_tibetense_SH1616929.08FU;
OTU635	d__Fungi;p__Glomeromycota;c__Glomeromycetes;o__Glomerales;f__Glomeraceae;g__unclassified_Glomeraceae;s__unclassified_Glomeraceae;
OTU274	d__Fungi;p__Basidiomycota;c__Agaricomycetes;o__Russulales;f__Peniophoraceae;g__Subulicystidium;s__Subulicystidium_perlongisporum_SH1173367.08FU;
OTU851	d__Fungi;p__Ascomycota;c__Leotiomycetes;o__Helotiales;f__Dermateaceae;g__Pezicula;s__Pezicula_ericae_SH1884567.08FU;
OTU742	d__Fungi;p__Ascomycota;c__Leotiomycetes;o__Helotiales;f__Myxotrichaceae;g__Oidiodendron;s__Oidiodendron_maius_SH1184642.08FU;
OTU98	d__Fungi;p__Ascomycota;c__Pezizomycetes;o__Pezizales;f__Pezizaceae;g__unclassified_Pezizaceae;s__unclassified_Pezizaceae;
OTU445	d__Fungi;p__Ascomycota;c__Sordariomycetes;o__Hypocreales;f__Nectriaceae;g__unclassified_Nectriaceae;s__unclassified_Nectriaceae;
OTU94	d__Fungi;p__Ascomycota;c__Eurotiomycetes;o__Eurotiales;f__Aspergillaceae;g__Aspergillus;s__Aspergillus_keveii_SH2241469.08FU;
OTU2291	d__Fungi;p__Glomeromycota;c__Glomeromycetes;o__Glomerales;f__Glomeraceae;g__Glomus;s__unclassified_Glomus;
OTU552	d__Fungi;p__Ascomycota;c__Dothideomycetes;o__unclassified_Dothideomycetes;f__unclassified_Dothideomycetes;g__unclassified_Dothideomycetes;s__unclassified_Dothideomycetes;
OTU1080	d__Fungi;p__Ascomycota;c__Sordariomycetes;o__Xylariales;f__Xylariales_fam_Incertae_sedis;g__Castanediella;s__Castanediella_eucalypticola_SH1563683.08FU;
OTU1254	d__Fungi;p__Glomeromycota;c__Glomeromycetes;o__Glomerales;f__Glomeraceae;g__Glomus;s__unclassified_Glomus;
OTU363	d__Fungi;p__Basidiomycota;c__Microbotryomycetes;o__Sporidiobolales;f__Sporidiobolaceae;g__Rhodotorula;s__Rhodotorula_babjevae_SH2272266.08FU;
OTU718	d__Fungi;p__Chytridiomycota;c__Spizellomycetes;o__Spizellomycetales;f__Powellomycetaceae;g__Powellomyces;s__Powellomyces_hirtus_SH1566856.08FU;
OTU277	d__Fungi;p__Ascomycota;c__Sordariomycetes;o__Hypocreales;f__Hypocreaceae;g__Trichoderma;s__Trichoderma_saturnisporum_SH2303539.08FU;
OTU526	d__Fungi;p__Ascomycota;c__Sordariomycetes;o__Hypocreales;f__Niessliaceae;g__Niesslia;s__Niesslia_subiculosa_SH1143459.08FU;
OTU924	d__Fungi;p__Glomeromycota;c__Glomeromycetes;o__Glomerales;f__Glomeraceae;g__Dominikia;s__unclassified_Dominikia;
OTU339	d__Fungi;p__Ascomycota;c__Pezizomycetes;o__Pezizales;f__Pyronemataceae;g__unclassified_Pyronemataceae;s__unclassified_Pyronemataceae;
OTU702	d__Fungi;p__Ascomycota;c__Dothideomycetes;o__Pleosporales;f__Phaeosphaeriaceae;g__Paraphoma;s__unclassified_Paraphoma;
OTU1574	d__Fungi;p__Ascomycota;c__Sordariomycetes;o__Hypocreales;f__Nectriaceae;g__Fusarium;s__Fusarium_solani_SH1220344.08FU;
OTU1870	d__Fungi;p__Ascomycota;c__Eurotiomycetes;o__Eurotiales;f__Aspergillaceae;g__Penicillium;s__Penicillium_antarcticum_SH1900165.08FU;
OTU120	d__Fungi;p__Ascomycota;c__Orbiliomycetes;o__Orbiliales;f__Orbiliaceae;g__unclassified_Orbiliaceae;s__unclassified_Orbiliaceae;
OTU642	d__Fungi;p__Ascomycota;c__Eurotiomycetes;o__Eurotiales;f__Trichocomaceae;g__Talaromyces;s__Talaromyces_thailandensis_SH1676221.08FU;
OTU257	d__Fungi;p__Glomeromycota;c__Glomeromycetes;o__Glomerales;f__Glomeraceae;g__unclassified_Glomeraceae;s__unclassified_Glomeraceae;
OTU553	d__Fungi;p__Ascomycota;c__Dothideomycetes;o__Pleosporales;f__unclassified_Pleosporales;g__unclassified_Pleosporales;s__unclassified_Pleosporales;
OTU739	d__Fungi;p__Ascomycota;c__Dothideomycetes;o__Pleosporales;f__Phaeosphaeriaceae;g__unclassified_Phaeosphaeriaceae;s__unclassified_Phaeosphaeriaceae;
OTU411	d__Fungi;p__Glomeromycota;c__Paraglomeromycetes;o__GS24;f__unclassified_GS24;g__unclassified_GS24;s__unclassified_GS24;
OTU462	d__Fungi;p__Ascomycota;c__Dothideomycetes;o__Pleosporales;f__Phaeosphaeriaceae;g__Phaeosphaeria;s__unclassified_Phaeosphaeria;
OTU215	d__Fungi;p__Ascomycota;c__Sordariomycetes;o__Chaetosphaeriales;f__Chaetosphaeriaceae;g__Pseudolachnella;s__Pseudolachnella_guaviyunis_SH1153724.08FU;
OTU1099	d__Fungi;p__Glomeromycota;c__Glomeromycetes;o__Glomerales;f__Glomeraceae;g__Septoglomus;s__Septoglomus_viscosum_SH1142509.08FU;
OTU336	d__Fungi;p__Ascomycota;c__Dothideomycetes;o__Pleosporales;f__unclassified_Pleosporales;g__unclassified_Pleosporales;s__unclassified_Pleosporales;
OTU349	d__Fungi;p__Ascomycota;c__Sordariomycetes;o__Hypocreales;f__Nectriaceae;g__Thyronectria;s__Thyronectria_rhodochlora_SH1173738.08FU;
OTU400	d__Fungi;p__Glomeromycota;c__Glomeromycetes;o__Glomerales;f__Glomeraceae;g__unclassified_Glomeraceae;s__unclassified_Glomeraceae;
OTU472	d__Fungi;p__Ascomycota;c__Sordariomycetes;o__Hypocreales;f__Hypocreales_fam_Incertae_sedis;g__Sarocladium;s__Sarocladium_implicatum_SH1541923.08FU;
OTU1160	d__Fungi;p__Ascomycota;c__Sordariomycetes;o__Hypocreales;f__Cordycipitaceae;g__Beauveria;s__Beauveria_bassiana_SH1183149.08FU;
OTU391	d__Fungi;p__Glomeromycota;c__Glomeromycetes;o__Glomerales;f__Glomeraceae;g__Glomus;s__unclassified_Glomus;
OTU73	d__Fungi;p__Ascomycota;c__Pezizomycetes;o__Pezizales;f__Ascobolaceae;g__Ascobolus;s__unclassified_Ascobolus;
OTU208	d__Fungi;p__Basidiomycota;c__Agaricomycetes;o__Cantharellales;f__Ceratobasidiaceae;g__Thanatephorus;s__Thanatephorus_cucumeris_SH1549595.08FU;
OTU351	d__Fungi;p__Basidiomycota;c__Cystobasidiomycetes;o__Cystobasidiales;f__Cystobasidiaceae;g__Cystobasidium;s__Cystobasidium_slooffiae_SH1613457.08FU;
OTU140	d__Fungi;p__Ascomycota;c__Sordariomycetes;o__Sordariales;f__Chaetomiaceae;g__Botryotrichum;s__Botryotrichum_atrogriseum_SH1800512.08FU;
OTU382	d__Fungi;p__Rozellomycota;c__Rozellomycotina_cls_Incertae_sedis;o__Branch03;f__unclassified_Branch03;g__unclassified_Branch03;s__unclassified_Branch03;
OTU1899	d__Fungi;p__Basidiomycota;c__Agaricomycetes;o__Agaricales;f__Tricholomataceae;g__Flagelloscypha;s__Flagelloscypha_minutissima_SH1508397.08FU;
OTU638	d__Fungi;p__Glomeromycota;c__Glomeromycetes;o__Glomerales;f__Glomeraceae;g__Rhizophagus;s__Rhizophagus_fasciculatus_SH1570901.08FU;
OTU284	d__Fungi;p__Mortierellomycota;c__Mortierellomycetes;o__Mortierellales;f__Mortierellaceae;g__Mortierella;s__Mortierella_elongata_SH1557020.08FU;
OTU1569	d__Fungi;p__Ascomycota;c__Eurotiomycetes;o__Eurotiales;f__Aspergillaceae;g__Penicillium;s__Penicillium_kongii_SH2189924.08FU;
OTU450	d__Fungi;p__Ascomycota;c__Sordariomycetes;o__Hypocreales;f__Nectriaceae;g__Fusarium;s__Fusarium_asiaticum_SH2456120.08FU;
OTU83	d__Fungi;p__Basidiomycota;c__Tremellomycetes;o__Tremellales;f__Rhynchogastremataceae;g__Papiliotrema;s__Papiliotrema_terrestris_SH1576891.08FU;
OTU767	d__Fungi;p__Ascomycota;c__Dothideomycetes;o__Capnodiales;f__Cladosporiaceae;g__Cladosporium;s__Cladosporium_exasperatum_SH2320217.08FU;
OTU803	d__Fungi;p__Ascomycota;c__Dothideomycetes;o__Pleosporales;f__Periconiaceae;g__Periconia;s__Periconia_prolifica_SH1573197.08FU;
OTU893	d__Fungi;p__Glomeromycota;c__Glomeromycetes;o__Glomerales;f__Glomeraceae;g__Rhizophagus;s__Rhizophagus_fasciculatus_SH1570901.08FU;
OTU99	d__Fungi;p__Ascomycota;c__Sordariomycetes;o__Hypocreales;f__Stachybotryaceae;g__Alfaria;s__Alfaria_terrestris_SH1557979.08FU;
OTU614	d__Fungi;p__Basidiomycota;c__Tremellomycetes;o__Trichosporonales;f__Trichosporonaceae;g__Cutaneotrichosporon;s__Cutaneotrichosporon_dermatis_SH2050810.08FU;
OTU955	d__Fungi;p__Glomeromycota;c__Glomeromycetes;o__Glomerales;f__Glomeraceae;g__Glomus;s__unclassified_Glomus;
OTU290	d__Fungi;p__Ascomycota;c__Dothideomycetes;o__Pleosporales;f__Leptosphaeriaceae;g__Leptosphaeria;s__unclassified_Leptosphaeria;
OTU532	d__Fungi;p__Ascomycota;c__Dothideomycetes;o__Pleosporales;f__Phaeosphaeriaceae;g__Phaeosphaeria;s__unclassified_Phaeosphaeria;
OTU439	d__Fungi;p__Glomeromycota;c__Glomeromycetes;o__Glomerales;f__Glomeraceae;g__Rhizophagus;s__Rhizophagus_fasciculatus_SH1570901.08FU;
OTU1651	d__Fungi;p__Chytridiomycota;c__Rhizophydiomycetes;o__Rhizophydiales;f__unclassified_Rhizophydiales;g__unclassified_Rhizophydiales;s__unclassified_Rhizophydiales;
OTU329	d__Fungi;p__Ascomycota;c__Leotiomycetes;o__Helotiales;f__Hyaloscyphaceae;g__unclassified_Hyaloscyphaceae;s__unclassified_Hyaloscyphaceae;
OTU850	d__Fungi;p__Basidiomycota;c__Agaricomycetes;o__Agaricales;f__Agaricaceae;g__Melanophyllum;s__Melanophyllum_haematospermum_SH1612118.08FU;
OTU971	d__Fungi;p__Chytridiomycota;c__Lobulomycetes;o__Lobulomycetales;f__unclassified_Lobulomycetales;g__unclassified_Lobulomycetales;s__unclassified_Lobulomycetales;
OTU121	d__Fungi;p__Ascomycota;c__Sordariomycetes;o__Hypocreales;f__Stachybotryaceae;g__Myrothecium;s__Myrothecium_thailandicum_SH1237372.08FU;
OTU1874	d__Fungi;p__Ascomycota;c__Sordariomycetes;o__Xylariales;f__Microdochiaceae;g__Microdochium;s__Microdochium_colombiense_SH1555476.08FU;
OTU197	d__Fungi;p__Ascomycota;c__Sordariomycetes;o__Sordariales;f__Chaetomiaceae;g__unclassified_Chaetomiaceae;s__unclassified_Chaetomiaceae;
OTU139	d__Fungi;p__Ascomycota;c__Dothideomycetes;o__Pleosporales;f__Melanommataceae;g__Petrakia;s__Petrakia_irregularis_SH1645892.08FU;
OTU22	d__Fungi;p__Ascomycota;c__Eurotiomycetes;o__Eurotiales;f__Trichocomaceae;g__Talaromyces;s__Talaromyces_thailandensis_SH1676221.08FU;
OTU57	d__Fungi;p__Basidiomycota;c__Agaricomycetes;o__Russulales;f__Lachnocladiaceae;g__Vararia;s__Vararia_abortiphysa_SH1246672.08FU;
OTU79	d__Fungi;p__Ascomycota;c__Sordariomycetes;o__Glomerellales;f__Plectosphaerellaceae;g__Plectosphaerella;s__Plectosphaerella_cucumerina_SH1644454.08FU;
OTU213	d__Fungi;p__Basidiomycota;c__Agaricomycetes;o__Agaricales;f__Tricholomataceae;g__Lachnella;s__Lachnella_alboviolascens_SH1149417.08FU;
OTU153	d__Fungi;p__Ascomycota;c__Dothideomycetes;o__Pleosporales;f__Cucurbitariaceae;g__Pyrenochaetopsis;s__unclassified_Pyrenochaetopsis;
OTU203	d__Fungi;p__Ascomycota;c__Dothideomycetes;o__Pleosporales;f__Coniothyriaceae;g__Coniothyrium;s__Coniothyrium_sidae_SH1614488.08FU;
OTU367	d__Fungi;p__Basidiomycota;c__Tremellomycetes;o__Tremellales;f__Rhynchogastremataceae;g__Papiliotrema;s__Papiliotrema_laurentii_SH1576892.08FU;
OTU170	d__Fungi;p__Basidiomycota;c__Tremellomycetes;o__Tremellales;f__Rhynchogastremataceae;g__Papiliotrema;s__Papiliotrema_laurentii_SH1193687.08FU;
OTU95	d__Fungi;p__Ascomycota;c__Sordariomycetes;o__Sordariales;f__unclassified_Sordariales;g__unclassified_Sordariales;s__unclassified_Sordariales;
OTU854	d__Fungi;p__Basidiomycota;c__Tremellomycetes;o__Tremellales;f__Bulleribasidiaceae;g__Bulleribasidium;s__Bulleribasidium_oberjochense_SH1542079.08FU;
OTU337	d__Fungi;p__Ascomycota;c__Sordariomycetes;o__Sordariales;f__Lasiosphaeriaceae;g__Podospora;s__Podospora_dimorpha_SH1735675.08FU;
OTU301	d__Fungi;p__Basidiomycota;c__Tremellomycetes;o__Tremellales;f__Bulleribasidiaceae;g__Vishniacozyma;s__Vishniacozyma_victoriae_SH1528207.08FU;
OTU134	d__Fungi;p__Ascomycota;c__Pezizomycotina_cls_Incertae_sedis;o__Pezizomycotina_ord_Incertae_sedis;f__Pezizomycotina_fam_Incertae_sedis;g__Nematogonum;s__Nematogonum_ferrugineum_SH1187434.08FU;
OTU447	d__Fungi;p__Ascomycota;c__Dothideomycetes;o__Pleosporales;f__Cucurbitariaceae;g__Pyrenochaetopsis;s__unclassified_Pyrenochaetopsis;
OTU102	d__Fungi;p__Ascomycota;c__Dothideomycetes;o__Pleosporales;f__Didymellaceae;g__Neoascochyta;s__Neoascochyta_paspali_SH1547063.08FU;
OTU174	d__Fungi;p__Basidiomycota;c__Tremellomycetes;o__Tremellales;f__Trimorphomycetaceae;g__Saitozyma;s__Saitozyma_flava_SH1565596.08FU;
OTU156	d__Fungi;p__Basidiomycota;c__Cystobasidiomycetes;o__Cystobasidiomycetes_ord_Incertae_sedis;f__Symmetrosporaceae;g__Symmetrospora;s__Symmetrospora_coprosmae_SH2044313.08FU;
OTU330	d__Fungi;p__Basidiomycota;c__Tremellomycetes;o__Tremellales;f__Bulleribasidiaceae;g__Vishniacozyma;s__Vishniacozyma_taibaiensis_SH1528220.08FU;
OTU211	d__Fungi;p__Basidiomycota;c__Tremellomycetes;o__Tremellales;f__Bulleribasidiaceae;g__Dioszegia;s__Dioszegia_fristingensis_SH1609791.08FU;
OTU13	d__Fungi;p__Basidiomycota;c__Agaricomycetes;o__Cantharellales;f__Ceratobasidiaceae;g__Rhizoctonia;s__unclassified_Rhizoctonia;
OTU234	d__Fungi;p__Ascomycota;c__Sordariomycetes;o__Hypocreales;f__Stachybotryaceae;g__Alfaria;s__Alfaria_ossiformis_SH1557967.08FU;
OTU311	d__Fungi;p__Basidiomycota;c__Tremellomycetes;o__Tremellales;f__Bulleribasidiaceae;g__Hannaella;s__Hannaella_luteola_SH1522791.08FU;
OTU377	d__Fungi;p__Basidiomycota;c__Tremellomycetes;o__Tremellales;f__Bulleribasidiaceae;g__Dioszegia;s__Dioszegia_zsoltii_var._zsoltii_SH2037713.08FU;
OTU394	d__Fungi;p__Basidiomycota;c__Tremellomycetes;o__Tremellales;f__Bulleribasidiaceae;g__unclassified_Bulleribasidiaceae;s__unclassified_Bulleribasidiaceae;
OTU222	d__Fungi;p__Ascomycota;c__Dothideomycetes;o__Pleosporales;f__Torulaceae;g__Torula;s__Torula_herbarum_SH1560802.08FU;
OTU49	d__Fungi;p__Ascomycota;c__Leotiomycetes;o__Helotiales;f__Chaetomellaceae;g__Chaetomella;s__Chaetomella_raphigera_SH1560371.08FU;
OTU221	d__Fungi;p__Ascomycota;c__Dothideomycetes;o__Pleosporales;f__Testudinaceae;g__Muritestudina;s__Muritestudina_chiangraiensis_SH1244733.08FU;
OTU1386	d__Fungi;p__Basidiomycota;c__Tremellomycetes;o__Tremellales;f__Tremellaceae;g__Cryptococcus;s__Cryptococcus_dimennae_SH1517557.08FU;
OTU666	d__Fungi;p__Ascomycota;c__Sordariomycetes;o__Hypocreales;f__Clavicipitaceae;g__unclassified_Clavicipitaceae;s__unclassified_Clavicipitaceae;
OTU313	d__Fungi;p__Ascomycota;c__Sordariomycetes;o__Glomerellales;f__Plectosphaerellaceae;g__Gibellulopsis;s__unclassified_Gibellulopsis;
OTU173	d__Fungi;p__Basidiomycota;c__Tremellomycetes;o__Tremellales;f__Bulleribasidiaceae;g__Hannaella;s__Hannaella_oryzae_SH1522796.08FU;
OTU92	d__Fungi;p__Basidiomycota;c__Agaricomycetes;o__Cantharellales;f__Ceratobasidiaceae;g__Ceratobasidium;s__unclassified_Ceratobasidium;
OTU1872	d__Fungi;p__Basidiomycota;c__Tremellomycetes;o__Tremellales;f__Tremellaceae;g__Tremella;s__Tremella_roseotincta_SH1526038.08FU;
OTU182	d__Fungi;p__Ascomycota;c__Dothideomycetes;o__Pleosporales;f__Cucurbitariaceae;g__Pyrenochaetopsis;s__unclassified_Pyrenochaetopsis;
OTU974	d__Fungi;p__Ascomycota;c__Sordariomycetes;o__Sordariales;f__Chaetomiaceae;g__unclassified_Chaetomiaceae;s__unclassified_Chaetomiaceae;
OTU540	d__Fungi;p__Ascomycota;c__Sordariomycetes;o__Hypocreales;f__unclassified_Hypocreales;g__unclassified_Hypocreales;s__unclassified_Hypocreales;
OTU438	d__Fungi;p__Ascomycota;c__Dothideomycetes;o__Pleosporales;f__Sporormiaceae;g__unclassified_Sporormiaceae;s__unclassified_Sporormiaceae;
OTU542	d__Fungi;p__Ascomycota;c__Sordariomycetes;o__Glomerellales;f__Plectosphaerellaceae;g__Lectera;s__Lectera_colletotrichoides_SH1644396.08FU;
OTU1162	d__Fungi;p__Basidiomycota;c__Tremellomycetes;o__Tremellales;f__Tremellaceae;g__Cryptococcus;s__unclassified_Cryptococcus;
OTU65	d__Fungi;p__Ascomycota;c__Pezizomycetes;o__Pezizales;f__Ascobolaceae;g__Ascobolus;s__unclassified_Ascobolus;
OTU531	d__Fungi;p__Ascomycota;c__Dothideomycetes;o__Pleosporales;f__Didymosphaeriaceae;g__Verrucoconiothyrium;s__Verrucoconiothyrium_nitidae_SH1547074.08FU;
OTU152	d__Fungi;p__Basidiomycota;c__Microbotryomycetes;o__Sporidiobolales;f__Sporidiobolaceae;g__Sporobolomyces;s__Sporobolomyces_symmetricus_SH1613460.08FU;
OTU359	d__Fungi;p__Ascomycota;c__Sordariomycetes;o__Magnaporthales;f__Magnaporthaceae;g__Arxiella;s__Arxiella_dolichandrae_SH1156857.08FU;
OTU616	d__Fungi;p__Ascomycota;c__Dothideomycetes;o__Pleosporales;f__Torulaceae;g__Torula;s__Torula_hollandica_SH1560800.08FU;
OTU1871	d__Fungi;p__Basidiomycota;c__Agaricomycetes;o__Auriculariales;f__unclassified_Auriculariales;g__unclassified_Auriculariales;s__unclassified_Auriculariales;
OTU581	d__Fungi;p__unclassified_Fungi;c__unclassified_Fungi;o__unclassified_Fungi;f__unclassified_Fungi;g__unclassified_Fungi;s__unclassified_Fungi;
OTU131	d__Fungi;p__Ascomycota;c__Orbiliomycetes;o__Orbiliales;f__Orbiliaceae;g__Arthrobotrys;s__Arthrobotrys_scaphoides_SH1570318.08FU;
OTU2065	d__Fungi;p__Basidiomycota;c__Tremellomycetes;o__Tremellales;f__Trimorphomycetaceae;g__Saitozyma;s__Saitozyma_flava_SH1565596.08FU;
OTU578	d__Fungi;p__Ascomycota;c__Sordariomycetes;o__unclassified_Sordariomycetes;f__unclassified_Sordariomycetes;g__unclassified_Sordariomycetes;s__unclassified_Sordariomycetes;
OTU891	d__Fungi;p__Ascomycota;c__Sordariomycetes;o__Hypocreales;f__Cordycipitaceae;g__Simplicillium;s__unclassified_Simplicillium;
OTU1876	d__Fungi;p__Basidiomycota;c__Tremellomycetes;o__Tremellales;f__Rhynchogastremataceae;g__Papiliotrema;s__Papiliotrema_bandonii_SH1650814.08FU;
OTU1432	d__Fungi;p__Basidiomycota;c__Tremellomycetes;o__Tremellales;f__Bulleraceae;g__Genolevuria;s__Genolevuria_amylolytica_SH1574509.08FU;
OTU796	d__Fungi;p__Glomeromycota;c__Glomeromycetes;o__Glomerales;f__Glomeraceae;g__Dominikia;s__unclassified_Dominikia;
OTU255	d__Fungi;p__Ascomycota;c__Sordariomycetes;o__Hypocreales;f__Stachybotryaceae;g__Myrothecium;s__Myrothecium_gramineum_SH1561016.08FU;
OTU1889	d__Fungi;p__Ascomycota;c__Sordariomycetes;o__Hypocreales;f__Nectriaceae;g__Fusarium;s__Fusarium_nematophilum_SH1546336.08FU;
OTU43	d__Fungi;p__Ascomycota;c__Sordariomycetes;o__Hypocreales;f__Nectriaceae;g__Mariannaea;s__Mariannaea_pinicola_SH1506679.08FU;
OTU354	d__Fungi;p__Mortierellomycota;c__Mortierellomycetes;o__Mortierellales;f__Mortierellaceae;g__Mortierella;s__Mortierella_alpina_SH1650286.08FU;
OTU428	d__Fungi;p__Ascomycota;c__Sordariomycetes;o__Hypocreales;f__unclassified_Hypocreales;g__unclassified_Hypocreales;s__unclassified_Hypocreales;
OTU584	d__Fungi;p__Ascomycota;c__Sordariomycetes;o__Hypocreales;f__Clavicipitaceae;g__unclassified_Clavicipitaceae;s__unclassified_Clavicipitaceae;
OTU511	d__Fungi;p__Ascomycota;c__Sordariomycetes;o__Hypocreales;f__Hypocreales_fam_Incertae_sedis;g__Acremonium;s__Acremonium_hyalinulum_SH1519342.08FU;
OTU113	d__Fungi;p__Ascomycota;c__Sordariomycetes;o__Hypocreales;f__Hypocreaceae;g__Trichoderma;s__Trichoderma_koningii_SH2303517.08FU;
OTU338	d__Fungi;p__Basidiomycota;c__Tremellomycetes;o__Tremellales;f__Bulleribasidiaceae;g__Vishniacozyma;s__Vishniacozyma_taibaiensis_SH1528220.08FU;
OTU1594	d__Fungi;p__Ascomycota;c__Dothideomycetes;o__Pleosporales;f__Sporormiaceae;g__Preussia;s__Preussia_terricola_SH1642166.08FU;
OTU769	d__Fungi;p__Basidiomycota;c__Microbotryomycetes;o__Microbotryomycetes_ord_Incertae_sedis;f__Microbotryomycetes_fam_Incertae_sedis;g__Colacogloea;s__Colacogloea_falcata_SH1522643.08FU;
OTU331	d__Fungi;p__Ascomycota;c__Sordariomycetes;o__Hypocreales;f__Nectriaceae;g__Chaetopsina;s__Chaetopsina_pini_SH1238880.08FU;
OTU1053	d__Fungi;p__Ascomycota;c__Sordariomycetes;o__Sordariales;f__Lasiosphaeriaceae;g__Cladorrhinum;s__Cladorrhinum_flexuosum_SH1505058.08FU;
OTU262	d__Fungi;p__Basidiomycota;c__Tremellomycetes;o__Tremellales;f__Tremellaceae;g__Cryptococcus;s__unclassified_Cryptococcus;
OTU1256	d__Fungi;p__unclassified_Fungi;c__unclassified_Fungi;o__unclassified_Fungi;f__unclassified_Fungi;g__unclassified_Fungi;s__unclassified_Fungi;
OTU1214	d__Fungi;p__Ascomycota;c__Dothideomycetes;o__Pleosporales;f__Thyridariaceae;g__Roussoella;s__Roussoella_mukdahanensis_SH1228911.08FU;
OTU235	d__Fungi;p__Ascomycota;c__Sordariomycetes;o__Myrmecridiales;f__Myrmecridiaceae;g__Myrmecridium;s__Myrmecridium_thailandicum_SH1539598.08FU;
OTU200	d__Fungi;p__unclassified_Fungi;c__unclassified_Fungi;o__unclassified_Fungi;f__unclassified_Fungi;g__unclassified_Fungi;s__unclassified_Fungi;
OTU1457	d__Fungi;p__Ascomycota;c__Dothideomycetes;o__Pleosporales;f__Didymellaceae;g__Phoma;s__unclassified_Phoma;
OTU1161	d__Fungi;p__Ascomycota;c__Sordariomycetes;o__Hypocreales;f__Clavicipitaceae;g__Paecilomyces;s__Paecilomyces_penicillatus_SH1540108.08FU;
OTU907	d__Fungi;p__Ascomycota;c__Dothideomycetes;o__Pleosporales;f__Didymosphaeriaceae;g__Montagnula;s__Montagnula_opulenta_SH1579768.08FU;
OTU501	d__Fungi;p__Ascomycota;c__Dothideomycetes;o__Pleosporales;f__Torulaceae;g__Torula;s__Torula_masonii_SH1729727.08FU;
OTU490	d__Fungi;p__Ascomycota;c__Dothideomycetes;o__Pleosporales;f__Pleosporaceae;g__Curvularia;s__Curvularia_buchloes_SH2179674.08FU;
OTU1384	d__Fungi;p__Ascomycota;c__Sordariomycetes;o__Hypocreales;f__Nectriaceae;g__Fusarium;s__Fusarium_chlamydosporum_SH1610186.08FU;
OTU1385	d__Fungi;p__Chytridiomycota;c__Rhizophydiomycetes;o__Rhizophydiales;f__unclassified_Rhizophydiales;g__unclassified_Rhizophydiales;s__unclassified_Rhizophydiales;
OTU383	d__Fungi;p__Glomeromycota;c__Glomeromycetes;o__Glomerales;f__Glomeraceae;g__Septoglomus;s__Septoglomus_constrictum_SH1520553.08FU;
OTU89	d__Fungi;p__Ascomycota;c__Pezizomycetes;o__Pezizales;f__Ascobolaceae;g__Ascobolus;s__unclassified_Ascobolus;
OTU537	d__Fungi;p__Ascomycota;c__Laboulbeniomycetes;o__Pyxidiophorales;f__unclassified_Pyxidiophorales;g__unclassified_Pyxidiophorales;s__unclassified_Pyxidiophorales;
OTU401	d__Fungi;p__Basidiomycota;c__Agaricomycetes;o__Sebacinales;f__unclassified_Sebacinales;g__unclassified_Sebacinales;s__unclassified_Sebacinales;
OTU510	d__Fungi;p__Ascomycota;c__Sordariomycetes;o__Hypocreales;f__Clavicipitaceae;g__Metarhizium;s__Metarhizium_robertsii_SH2399613.08FU;
OTU135	d__Fungi;p__Ascomycota;c__unclassified_Ascomycota;o__unclassified_Ascomycota;f__unclassified_Ascomycota;g__unclassified_Ascomycota;s__unclassified_Ascomycota;
OTU110	d__Fungi;p__Basidiomycota;c__Agaricomycetes;o__Auriculariales;f__Exidiaceae;g__unclassified_Exidiaceae;s__unclassified_Exidiaceae;
OTU1388	d__Fungi;p__Ascomycota;c__Sordariomycetes;o__Sordariales;f__Sordariales_fam_Incertae_sedis;g__Remersonia;s__Remersonia_thermophila_SH1615721.08FU;
OTU1912	d__Fungi;p__Ascomycota;c__Sordariomycetes;o__Microascales;f__Microascaceae;g__Scedosporium;s__Scedosporium_prolificans_SH1516801.08FU;
OTU1118	d__Fungi;p__Basidiomycota;c__Tremellomycetes;o__Filobasidiales;f__Filobasidiaceae;g__Naganishia;s__Naganishia_albida_SH1557454.08FU;
OTU917	d__Fungi;p__Mortierellomycota;c__Mortierellomycetes;o__Mortierellales;f__Mortierellaceae;g__Mortierella;s__unclassified_Mortierella;
OTU853	d__Fungi;p__Ascomycota;c__Sordariomycetes;o__Microascales;f__Microascaceae;g__Pseudallescheria;s__Pseudallescheria_angusta_SH1747795.08FU;
OTU281	d__Fungi;p__Ascomycota;c__Sordariomycetes;o__Sordariales;f__Lasiosphaeriaceae;g__unclassified_Lasiosphaeriaceae;s__unclassified_Lasiosphaeriaceae;
OTU74	d__Fungi;p__Ascomycota;c__Sordariomycetes;o__Togniniales;f__Togniniaceae;g__Phaeoacremonium;s__unclassified_Phaeoacremonium;
OTU657	d__Fungi;p__Ascomycota;c__Saccharomycetes;o__Saccharomycetales;f__Debaryomycetaceae;g__Meyerozyma;s__Meyerozyma_caribbica_SH2154451.08FU;
OTU1545	d__Fungi;p__Ascomycota;c__Dothideomycetes;o__Pleosporales;f__Sporormiaceae;g__Preussia;s__Preussia_globosa_SH1511541.08FU;
OTU127	d__Fungi;p__Ascomycota;c__Sordariomycetes;o__Hypocreales;f__Nectriaceae;g__Thyronectria;s__Thyronectria_lamyi_SH1546369.08FU;
OTU108	d__Fungi;p__Ascomycota;c__Dothideomycetes;o__Pleosporales;f__Sporormiaceae;g__Preussia;s__unclassified_Preussia;
OTU321	d__Fungi;p__Ascomycota;c__Sordariomycetes;o__Diaporthales;f__Diaporthaceae;g__Diaporthe;s__Diaporthe_phaseolorum_SH1170070.08FU;
OTU35	d__Fungi;p__Basidiomycota;c__Agaricomycetes;o__unclassified_Agaricomycetes;f__unclassified_Agaricomycetes;g__unclassified_Agaricomycetes;s__unclassified_Agaricomycetes;
OTU346	d__Fungi;p__unclassified_Fungi;c__unclassified_Fungi;o__unclassified_Fungi;f__unclassified_Fungi;g__unclassified_Fungi;s__unclassified_Fungi;
OTU2284	d__Fungi;p__Ascomycota;c__Sordariomycetes;o__Sordariales;f__Lasiosphaeriaceae;g__Podospora;s__unclassified_Podospora;
OTU103	d__Fungi;p__Ascomycota;c__Sordariomycetes;o__Sordariales;f__Chaetomiaceae;g__Humicola;s__Humicola_grisea_SH2475985.08FU;
OTU856	d__Fungi;p__Ascomycota;c__Eurotiomycetes;o__Chaetothyriales;f__Herpotrichiellaceae;g__Cladophialophora;s__Cladophialophora_chaetospira_SH1529584.08FU;
OTU546	d__Fungi;p__Basidiomycota;c__Agaricomycetes;o__Auriculariales;f__Exidiaceae;g__unclassified_Exidiaceae;s__unclassified_Exidiaceae;
OTU857	d__Fungi;p__Ascomycota;c__Sordariomycetes;o__Diaporthales;f__Valsaceae;g__Phomopsis;s__Phomopsis_velata_SH1540621.08FU;
OTU125	d__Fungi;p__Ascomycota;c__Dothideomycetes;o__Pleosporales;f__Lentitheciaceae;g__Poaceascoma;s__Poaceascoma_helicoides_SH1544730.08FU;
OTU305	d__Fungi;p__Ascomycota;c__Dothideomycetes;o__Pleosporales;f__Cucurbitariaceae;g__Pyrenochaeta;s__unclassified_Pyrenochaeta;
OTU544	d__Fungi;p__Ascomycota;c__Sordariomycetes;o__Sordariales;f__Sordariales_fam_Incertae_sedis;g__Conlarium;s__Conlarium_aquaticum_SH1189393.08FU;
OTU361	d__Fungi;p__Ascomycota;c__Dothideomycetes;o__Pleosporales;f__unclassified_Pleosporales;g__unclassified_Pleosporales;s__unclassified_Pleosporales;
OTU266	d__Fungi;p__Ascomycota;c__Sordariomycetes;o__Xylariales;f__Xylariales_fam_Incertae_sedis;g__Castanediella;s__Castanediella_ramosa_SH1184910.08FU;
OTU199	d__Fungi;p__Basidiomycota;c__Agaricomycetes;o__Cantharellales;f__Ceratobasidiaceae;g__Thanatephorus;s__Thanatephorus_cucumeris_SH1549595.08FU;
OTU171	d__Fungi;p__Ascomycota;c__Dothideomycetes;o__Pleosporales;f__Dictyosporiaceae;g__Dictyosporium;s__unclassified_Dictyosporium;
OTU1165	d__Fungi;p__Basidiomycota;c__Agaricomycetes;o__Agaricales;f__Psathyrellaceae;g__Coprinopsis;s__Coprinopsis_udicola_SH1550237.08FU;
OTU270	d__Fungi;p__Ascomycota;c__Sordariomycetes;o__Sordariales;f__Chaetomiaceae;g__Humicola;s__Humicola_grisea_SH2475985.08FU;
OTU226	d__Fungi;p__Basidiomycota;c__Agaricomycetes;o__Agaricales;f__Agaricaceae;g__Leucoagaricus;s__Leucoagaricus_irinellus_SH1153977.08FU;
OTU398	d__Fungi;p__Basidiomycota;c__Microbotryomycetes;o__Sporidiobolales;f__Sporidiobolaceae;g__Sporobolomyces;s__Sporobolomyces_symmetricus_SH1613460.08FU;
OTU105	d__Fungi;p__Ascomycota;c__Sordariomycetes;o__Sordariales;f__Lasiosphaeriaceae;g__Podospora;s__Podospora_araneosa_SH1215908.08FU;
OTU512	d__Fungi;p__Basidiomycota;c__Agaricomycetes;o__Agaricales;f__Entolomataceae;g__Entoloma;s__Entoloma_undatum_SH1569116.08FU;
OTU448	d__Fungi;p__Ascomycota;c__Dothideomycetes;o__Pleosporales;f__Phaeosphaeriaceae;g__Sclerostagonospora;s__Sclerostagonospora_lathyri_SH1525096.08FU;
OTU1582	d__Fungi;p__Ascomycota;c__Leotiomycetes;o__Helotiales;f__Helotiales_fam_Incertae_sedis;g__Leptodontidium;s__unclassified_Leptodontidium;
OTU1583	d__Fungi;p__Ascomycota;c__Sordariomycetes;o__Xylariales;f__Xylariales_fam_Incertae_sedis;g__Fusidium;s__unclassified_Fusidium;
OTU1030	d__Fungi;p__Ascomycota;c__Dothideomycetes;o__Pleosporales;f__Pleosporales_fam_Incertae_sedis;g__Phellinocrescentia;s__Phellinocrescentia_guianensis_SH1156854.08FU;
OTU345	d__Fungi;p__Ascomycota;c__Eurotiomycetes;o__Eurotiales;f__Trichocomaceae;g__Thermomyces;s__Thermomyces_lanuginosus_SH1531220.08FU;
OTU543	d__Fungi;p__Ascomycota;c__Sordariomycetes;o__Hypocreales;f__Hypocreales_fam_Incertae_sedis;g__Stilbella;s__Stilbella_byssiseda_SH1522847.08FU;
OTU1586	d__Fungi;p__Ascomycota;c__Sordariomycetes;o__Xylariales;f__Bartaliniaceae;g__Truncatella;s__Truncatella_spadicea_SH1648926.08FU;
OTU704	d__Fungi;p__Basidiomycota;c__Tremellomycetes;o__Tremellales;f__Tremellaceae;g__Bulleromyces;s__Bulleromyces_albus_SH1574527.08FU;
OTU459	d__Fungi;p__Ascomycota;c__Sordariomycetes;o__Xylariales;f__Xylariales_fam_Incertae_sedis;g__Castanediella;s__Castanediella_eucalypticola_SH1563683.08FU;
OTU1878	d__Fungi;p__Ascomycota;c__Sordariomycetes;o__Chaetosphaeriales;f__Chaetosphaeriaceae;g__Dinemasporium;s__Dinemasporium_japonicum_SH1553498.08FU;
OTU37	d__Fungi;p__Basidiomycota;c__Agaricomycetes;o__Agaricales;f__Entolomataceae;g__Clitopilus;s__Clitopilus_prunulus_SH1574444.08FU;
OTU142	d__Fungi;p__Ascomycota;c__Sordariomycetes;o__Xylariales;f__Bartaliniaceae;g__Bartalinia;s__Bartalinia_robillardoides_SH1552805.08FU;
OTU431	d__Fungi;p__unclassified_Fungi;c__unclassified_Fungi;o__unclassified_Fungi;f__unclassified_Fungi;g__unclassified_Fungi;s__unclassified_Fungi;
OTU1084	d__Fungi;p__Glomeromycota;c__Glomeromycetes;o__Glomerales;f__Glomeraceae;g__Dominikia;s__Dominikia_disticha_SH1560273.08FU;
OTU1390	d__Fungi;p__Zoopagomycota;c__Zoopagomycetes;o__Zoopagales;f__Piptocephalidaceae;g__Syncephalis;s__unclassified_Syncephalis;
OTU1880	d__Fungi;p__Ascomycota;c__Leotiomycetes;o__Helotiales;f__Helotiales_fam_Incertae_sedis;g__Amphobotrys;s__Amphobotrys_ricini_SH1565359.08FU;
OTU1881	d__Fungi;p__Mortierellomycota;c__Mortierellomycetes;o__Mortierellales;f__Mortierellaceae;g__Mortierella;s__Mortierella_elongata_SH1557020.08FU;
OTU705	d__Fungi;p__Ascomycota;c__Eurotiomycetes;o__Eurotiales;f__Aspergillaceae;g__Aspergillus;s__Aspergillus_versicolor_SH1237353.08FU;
OTU469	d__Fungi;p__Ascomycota;c__Dothideomycetes;o__Pleosporales;f__Cucurbitariaceae;g__Pyrenochaeta;s__unclassified_Pyrenochaeta;
OTU977	d__Fungi;p__Glomeromycota;c__Glomeromycetes;o__Glomerales;f__Glomeraceae;g__unclassified_Glomeraceae;s__unclassified_Glomeraceae;
OTU478	d__Fungi;p__Ascomycota;c__Leotiomycetes;o__Helotiales;f__Helotiaceae;g__Articulospora;s__Articulospora_proliferata_SH1841672.08FU;
OTU593	d__Fungi;p__Ascomycota;c__Sordariomycetes;o__Hypocreales;f__Nectriaceae;g__Fusarium;s__Fusarium_biseptatum_SH1711692.08FU;
OTU1258	d__Fungi;p__Ascomycota;c__Sordariomycetes;o__Hypocreales;f__Cordycipitaceae;g__Beauveria;s__unclassified_Beauveria;
OTU217	d__Fungi;p__Chytridiomycota;c__unclassified_Chytridiomycota;o__unclassified_Chytridiomycota;f__unclassified_Chytridiomycota;g__unclassified_Chytridiomycota;s__unclassified_Chytridiomycota;
OTU1588	d__Fungi;p__Ascomycota;c__Sordariomycetes;o__Hypocreales;f__Nectriaceae;g__Xenoacremonium;s__Xenoacremonium_falcatum_SH1183441.08FU;
OTU374	d__Fungi;p__Ascomycota;c__Sordariomycetes;o__Xylariales;f__Sporocadaceae;g__Neopestalotiopsis;s__Neopestalotiopsis_mesopotamica_SH2251930.08FU;
OTU1585	d__Fungi;p__Ascomycota;c__Sordariomycetes;o__Hypocreales;f__Clavicipitaceae;g__Metacordyceps;s__Metacordyceps_chlamydosporia_SH1524443.08FU;
OTU1259	d__Fungi;p__Ascomycota;c__Leotiomycetes;o__Helotiales;f__Vibrisseaceae;g__Phialocephala;s__Phialocephala_humicola_SH1517984.08FU;
OTU560	d__Fungi;p__Mortierellomycota;c__Mortierellomycetes;o__Mortierellales;f__Mortierellaceae;g__Mortierella;s__Mortierella_ambigua_SH1573330.08FU;
OTU895	d__Fungi;p__Ascomycota;c__Sordariomycetes;o__Sordariales;f__Lasiosphaeriaceae;g__Podospora;s__Podospora_immersa_SH1152164.08FU;
OTU233	d__Fungi;p__Ascomycota;c__Dothideomycetes;o__Venturiales;f__Sympoventuriaceae;g__Scolecobasidium;s__Scolecobasidium_humicola_SH1647400.08FU;
OTU385	d__Fungi;p__Ascomycota;c__Dothideomycetes;o__Pleosporales;f__Pleosporaceae;g__Dendryphiella;s__unclassified_Dendryphiella;
OTU976	d__Fungi;p__Ascomycota;c__Eurotiomycetes;o__Chaetothyriales;f__Herpotrichiellaceae;g__Minimelanolocus;s__Minimelanolocus_obscurus_SH1228074.08FU;
OTU582	d__Fungi;p__Ascomycota;c__Sordariomycetes;o__Hypocreales;f__Nectriaceae;g__Cosmospora;s__Cosmospora_arxii_SH1546328.08FU;
OTU423	d__Fungi;p__Ascomycota;c__Sordariomycetes;o__Hypocreales;f__Stachybotryaceae;g__Stachybotrys;s__Stachybotrys_microspora_SH1557969.08FU;
OTU846	d__Fungi;p__Kickxellomycota;c__Kickxellomycetes;o__Kickxellales;f__Kickxellaceae;g__Ramicandelaber;s__Ramicandelaber_longisporus_SH1177480.08FU;
OTU547	d__Fungi;p__Rozellomycota;c__unclassified_Rozellomycota;o__unclassified_Rozellomycota;f__unclassified_Rozellomycota;g__unclassified_Rozellomycota;s__unclassified_Rozellomycota;
OTU192	d__Fungi;p__Ascomycota;c__Eurotiomycetes;o__Eurotiales;f__Aspergillaceae;g__Aspergillus;s__Aspergillus_minisclerotigenes_SH1535233.08FU;
OTU1884	d__Fungi;p__Basidiomycota;c__Agaricomycetes;o__Agaricales;f__Tricholomataceae;g__Rugosomyces;s__Rugosomyces_naucoria_SH1552137.08FU;
OTU191	d__Fungi;p__Basidiomycota;c__Agaricomycetes;o__Agaricales;f__Agaricaceae;g__Lepiota;s__Lepiota_hymenoderma_SH1178783.08FU;
OTU117	d__Fungi;p__Ascomycota;c__Sordariomycetes;o__Sordariales;f__Lasiosphaeriaceae;g__Podospora;s__unclassified_Podospora;
OTU414	d__Fungi;p__Glomeromycota;c__Glomeromycetes;o__Glomerales;f__Glomeraceae;g__Glomus;s__Glomus_aggregatum_SH1142507.08FU;
OTU67	d__Fungi;p__Mortierellomycota;c__Mortierellomycetes;o__Mortierellales;f__Mortierellaceae;g__Mortierella;s__unclassified_Mortierella;
OTU269	d__Fungi;p__Basidiomycota;c__Agaricomycetes;o__Agaricales;f__Agaricaceae;g__Leucoagaricus;s__Leucoagaricus_purpureolilacinus_SH1154760.08FU;
OTU1069	d__Fungi;p__Ascomycota;c__Orbiliomycetes;o__Orbiliales;f__Orbiliaceae;g__Arthrobotrys;s__Arthrobotrys_eudermata_SH1569920.08FU;
OTU85	d__Fungi;p__Ascomycota;c__Dothideomycetes;o__Pleosporales;f__Sporormiaceae;g__Preussia;s__Preussia_pilosella_SH1541718.08FU;
OTU244	d__Fungi;p__Ascomycota;c__Dothideomycetes;o__Pleosporales;f__Massarinaceae;g__Stagonospora;s__unclassified_Stagonospora;
OTU797	d__Fungi;p__Ascomycota;c__Sordariomycetes;o__Hypocreales;f__Hypocreales_fam_Incertae_sedis;g__Ustilaginoidea;s__Ustilaginoidea_virens_SH1200375.08FU;
OTU634	d__Fungi;p__Basidiomycota;c__Tremellomycetes;o__Tremellales;f__Tremellaceae;g__Cryptococcus;s__Cryptococcus_saitoi_SH1939321.08FU;
OTU1260	d__Fungi;p__Basidiomycota;c__Agaricomycetes;o__Agaricales;f__Agaricaceae;g__Lepiota;s__unclassified_Lepiota;
OTU798	d__Fungi;p__Ascomycota;c__Sordariomycetes;o__Microascales;f__Microascaceae;g__Microascus;s__Microascus_murinus_SH1510424.08FU;
OTU193	d__Fungi;p__Ascomycota;c__Sordariomycetes;o__Hypocreales;f__Stachybotryaceae;g__Alfaria;s__Alfaria_terrestris_SH1557979.08FU;
OTU1879	d__Fungi;p__Basidiomycota;c__Agaricomycetes;o__Agaricales;f__Nidulariaceae;g__Cyathus;s__Cyathus_stercoreus_SH1563381.08FU;
OTU1896	d__Fungi;p__Basidiomycota;c__Agaricomycetes;o__Agaricales;f__Stephanosporaceae;g__Lindtneria;s__unclassified_Lindtneria;
OTU643	d__Fungi;p__Ascomycota;c__Eurotiomycetes;o__Chaetothyriales;f__Herpotrichiellaceae;g__Cladophialophora;s__unclassified_Cladophialophora;
OTU1877	d__Fungi;p__Ascomycota;c__Sordariomycetes;o__Hypocreales;f__Hypocreales_fam_Incertae_sedis;g__Acremonium;s__Acremonium_persicinum_SH1513361.08FU;
OTU1219	d__Fungi;p__Ascomycota;c__Orbiliomycetes;o__Orbiliales;f__Orbiliaceae;g__Gamsylella;s__Gamsylella_gephyropaga_SH1506438.08FU;
OTU1791	d__Fungi;p__Ascomycota;c__Eurotiomycetes;o__Chaetothyriales;f__Herpotrichiellaceae;g__Capronia;s__unclassified_Capronia;
OTU369	d__Fungi;p__Ascomycota;c__Sordariomycetes;o__Sordariales;f__Chaetomiaceae;g__Chaetomium;s__unclassified_Chaetomium;
OTU444	d__Fungi;p__Basidiomycota;c__Agaricomycetes;o__Agaricales;f__Agaricaceae;g__Chlorophyllum;s__Chlorophyllum_hortense_SH1519752.08FU;
OTU2019	d__Fungi;p__Ascomycota;c__Sordariomycetes;o__Sordariales;f__Helminthosphaeriaceae;g__Endophragmiella;s__Endophragmiella_achromatica_SH1155438.08FU;
OTU23	d__Fungi;p__Ascomycota;c__Sordariomycetes;o__Hypocreales;f__Stachybotryaceae;g__Paramyrothecium;s__Paramyrothecium_parvum_SH2282472.08FU;
OTU2036	d__Fungi;p__Ascomycota;c__Orbiliomycetes;o__Orbiliales;f__Orbiliales_fam_Incertae_sedis;g__Vermispora;s__Vermispora_fusarina_SH1516919.08FU;
OTU954	d__Fungi;p__Basidiomycota;c__Agaricomycetes;o__Cantharellales;f__Ceratobasidiaceae;g__Waitea;s__Waitea_circinata_var._circinata_SH1211891.08FU;
OTU811	d__Fungi;p__Ascomycota;c__Eurotiomycetes;o__Onygenales;f__Gymnoascaceae;g__Gymnoascus;s__unclassified_Gymnoascus;
OTU1493	d__Fungi;p__Ascomycota;c__Sordariomycetes;o__Hypocreales;f__Ophiocordycipitaceae;g__unclassified_Ophiocordycipitaceae;s__unclassified_Ophiocordycipitaceae;
OTU1257	d__Fungi;p__Ascomycota;c__Dothideomycetes;o__Pleosporales;f__Pleosporales_fam_Incertae_sedis;g__Phellinocrescentia;s__Phellinocrescentia_guianensis_SH1156854.08FU;
OTU158	d__Fungi;p__Ascomycota;c__Dothideomycetes;o__Pleosporales;f__Phaeosphaeriaceae;g__Phaeosphaeria;s__unclassified_Phaeosphaeria;
OTU11	d__Fungi;p__Ascomycota;c__Sordariomycetes;o__Diaporthales;f__Diaporthaceae;g__Diaporthe;s__Diaporthe_vawdreyi_SH1704779.08FU;
OTU62	d__Fungi;p__Ascomycota;c__Dothideomycetes;o__Pleosporales;f__unclassified_Pleosporales;g__unclassified_Pleosporales;s__unclassified_Pleosporales;
OTU141	d__Fungi;p__Ascomycota;c__Eurotiomycetes;o__Chaetothyriales;f__Trichomeriaceae;g__Knufia;s__Knufia_tsunedae_SH1557305.08FU;
OTU93	d__Fungi;p__Ascomycota;c__Orbiliomycetes;o__Orbiliales;f__Orbiliaceae;g__Arthrobotrys;s__Arthrobotrys_scaphoides_SH1570318.08FU;
OTU163	d__Fungi;p__Ascomycota;c__Dothideomycetes;o__Pleosporales;f__Sporormiaceae;g__Preussia;s__unclassified_Preussia;
OTU202	d__Fungi;p__Ascomycota;c__Sordariomycetes;o__Microascales;f__Microascaceae;g__Pseudallescheria;s__Pseudallescheria_angusta_SH1747795.08FU;
OTU209	d__Fungi;p__Ascomycota;c__Sordariomycetes;o__Ophiostomatales;f__Ophiostomataceae;g__Sporothrix;s__Sporothrix_rossii_SH1632248.08FU;
OTU1166	d__Fungi;p__Ascomycota;c__Sordariomycetes;o__Hypocreales;f__Cordycipitaceae;g__Cordyceps;s__Cordyceps_spegazzinii_SH1524460.08FU;
OTU1591	d__Fungi;p__Basidiomycota;c__Agaricomycetes;o__Auriculariales;f__Exidiaceae;g__unclassified_Exidiaceae;s__unclassified_Exidiaceae;
OTU679	d__Fungi;p__Ascomycota;c__Sordariomycetes;o__Sordariales;f__Lasiosphaeriaceae;g__Schizothecium;s__Schizothecium_inaequale_SH1615686.08FU;
OTU1034	d__Fungi;p__Ascomycota;c__Pezizomycetes;o__Pezizales;f__Pyronemataceae;g__Scutellinia;s__unclassified_Scutellinia;
OTU1593	d__Fungi;p__Ascomycota;c__Sordariomycetes;o__Hypocreales;f__Hypocreaceae;g__Monocillium;s__Monocillium_bulbillosum_SH1574185.08FU;
OTU201	d__Fungi;p__Ascomycota;c__Dothideomycetes;o__Pleosporales;f__unclassified_Pleosporales;g__unclassified_Pleosporales;s__unclassified_Pleosporales;
OTU513	d__Fungi;p__Basidiomycota;c__Agaricomycetes;o__Agaricales;f__Tricholomataceae;g__Flagelloscypha;s__Flagelloscypha_minutissima_SH1508397.08FU;
OTU232	d__Fungi;p__Ascomycota;c__Dothideomycetes;o__Pleosporales;f__Pleosporaceae;g__Edenia;s__Edenia_gomezpompae_SH1154047.08FU;
OTU1262	d__Fungi;p__Ascomycota;c__Eurotiomycetes;o__Eurotiales;f__Aspergillaceae;g__Aspergillus;s__Aspergillus_proliferans_SH2321658.08FU;
OTU442	d__Fungi;p__Ascomycota;c__Sordariomycetes;o__Myrmecridiales;f__Myrmecridiaceae;g__Myrmecridium;s__Myrmecridium_thailandicum_SH1539598.08FU;
OTU861	d__Fungi;p__Ascomycota;c__Dothideomycetes;o__Pleosporales;f__Phaeosphaeriaceae;g__Setophaeosphaeria;s__Setophaeosphaeria_badalingensis_SH1614499.08FU;
OTU876	d__Fungi;p__Ascomycota;c__Sordariomycetes;o__Hypocreales;f__Nectriaceae;g__Fusarium;s__Fusarium_solani_SH1546364.08FU;
OTU451	d__Fungi;p__Ascomycota;c__Dothideomycetes;o__Pleosporales;f__Pleosporales_fam_Incertae_sedis;g__Matsushimamyces;s__Matsushimamyces_venustum_SH1213457.08FU;
OTU1087	d__Fungi;p__Ascomycota;c__Leotiomycetes;o__Helotiales;f__Hyaloscyphaceae;g__Hyaloscypha;s__Hyaloscypha_albohyalina_var._spiralis_SH1523812.08FU;
OTU2350	d__Fungi;p__Ascomycota;c__Eurotiomycetes;o__Eurotiales;f__Trichocomaceae;g__Talaromyces;s__Talaromyces_thailandensis_SH1676221.08FU;
OTU1626	d__Fungi;p__Ascomycota;c__Sordariomycetes;o__Microascales;f__Microascaceae;g__Microascus;s__Microascus_senegalensis_SH1510419.08FU;
OTU579	d__Fungi;p__Basidiomycota;c__Agaricomycetes;o__Tremellodendropsidales;f__unclassified_Tremellodendropsidales;g__unclassified_Tremellodendropsidales;s__unclassified_Tremellodendropsidales;
OTU1728	d__Fungi;p__Ascomycota;c__Leotiomycetes;o__Erysiphales;f__Erysiphaceae;g__Golovinomyces;s__Golovinomyces_calceolariae_SH2032914.08FU;
OTU758	d__Fungi;p__Ascomycota;c__Sordariomycetes;o__Sordariales;f__Chaetomiaceae;g__Chaetomium;s__unclassified_Chaetomium;
OTU523	d__Fungi;p__Ascomycota;c__Leotiomycetes;o__Helotiales;f__Hyaloscyphaceae;g__Hyaloscypha;s__Hyaloscypha_albohyalina_var._spiralis_SH1523812.08FU;
OTU499	d__Fungi;p__Ascomycota;c__Dothideomycetes;o__Pleosporales;f__Teichosporaceae;g__Teichospora;s__Teichospora_mariae_SH1556804.08FU;
OTU640	d__Fungi;p__Ascomycota;c__Sordariomycetes;o__Microascales;f__Microascales_fam_Incertae_sedis;g__Vermiculariopsiella;s__Vermiculariopsiella_dichapetali_SH1554491.08FU;
OTU520	d__Fungi;p__Ascomycota;c__Dothideomycetes;o__Pleosporales;f__Didymosphaeriaceae;g__Paraconiothyrium;s__Paraconiothyrium_brasiliense_SH2177433.08FU;
OTU1088	d__Fungi;p__Ascomycota;c__unclassified_Ascomycota;o__unclassified_Ascomycota;f__unclassified_Ascomycota;g__unclassified_Ascomycota;s__unclassified_Ascomycota;
OTU2310	d__Fungi;p__Ascomycota;c__Sordariomycetes;o__Hypocreales;f__Hypocreales_fam_Incertae_sedis;g__Sarocladium;s__Sarocladium_kiliense_SH1541944.08FU;
OTU47	d__Fungi;p__Ascomycota;c__Leotiomycetes;o__Helotiales;f__unclassified_Helotiales;g__unclassified_Helotiales;s__unclassified_Helotiales;
OTU831	d__Fungi;p__Ascomycota;c__Sordariomycetes;o__Sordariales;f__Cephalothecaceae;g__Cephalotheca;s__unclassified_Cephalotheca;
OTU189	d__Fungi;p__Ascomycota;c__Sordariomycetes;o__Sordariales;f__Chaetomiaceae;g__Chaetomium;s__Chaetomium_globosporum_SH2476054.08FU;
OTU372	d__Fungi;p__Ascomycota;c__Dothideomycetes;o__Botryosphaeriales;f__Botryosphaeriaceae;g__Macrophomina;s__Macrophomina_phaseolina_SH1507369.08FU;
OTU1887	d__Fungi;p__Ascomycota;c__Dothideomycetes;o__Capnodiales;f__Mycosphaerellaceae;g__Pseudocercospora;s__Pseudocercospora_neriicola_SH2337260.08FU;
OTU419	d__Fungi;p__Ascomycota;c__Sordariomycetes;o__Hypocreales;f__Bionectriaceae;g__Clonostachys;s__Clonostachys_miodochialis_SH1522827.08FU;
OTU404	d__Fungi;p__Ascomycota;c__Dothideomycetes;o__Capnodiales;f__Mycosphaerellaceae;g__Sphaerulina;s__Sphaerulina_rhododendricola_SH2337246.08FU;
OTU1261	d__Fungi;p__Ascomycota;c__Dothideomycetes;o__Pleosporales;f__Pleosporaceae;g__Curvularia;s__Curvularia_lunata_SH1172155.08FU;
OTU566	d__Fungi;p__Ascomycota;c__Sordariomycetes;o__Hypocreales;f__Hypocreales_fam_Incertae_sedis;g__Acremonium;s__Acremonium_dichromosporum_SH1773219.08FU;
OTU667	d__Fungi;p__Glomeromycota;c__Glomeromycetes;o__Glomerales;f__Glomeraceae;g__Glomus;s__unclassified_Glomus;
OTU594	d__Fungi;p__Ascomycota;c__Eurotiomycetes;o__Eurotiales;f__Trichocomaceae;g__Rasamsonia;s__Rasamsonia_emersonii_SH1162442.08FU;
OTU506	d__Fungi;p__Ascomycota;c__Sordariomycetes;o__Hypocreales;f__Nectriaceae;g__Thyronectria;s__Thyronectria_caudata_SH1546425.08FU;
OTU426	d__Fungi;p__Ascomycota;c__Sordariomycetes;o__Sordariales;f__Chaetomiaceae;g__Botryotrichum;s__Botryotrichum_spirotrichum_SH1800595.08FU;
OTU316	d__Fungi;p__Ascomycota;c__Dothideomycetes;o__Pleosporales;f__Sporormiaceae;g__Preussia;s__unclassified_Preussia;
OTU39	d__Fungi;p__Ascomycota;c__Orbiliomycetes;o__Orbiliales;f__Orbiliaceae;g__Brachyphoris;s__Brachyphoris_oviparasitica_SH1514853.08FU;
OTU320	d__Fungi;p__Ascomycota;c__Eurotiomycetes;o__Chaetothyriales;f__Herpotrichiellaceae;g__Cladophialophora;s__Cladophialophora_chaetospira_SH1529584.08FU;
OTU178	d__Fungi;p__Basidiomycota;c__Agaricomycetes;o__Auriculariales;f__Auriculariales_fam_Incertae_sedis;g__Oliveonia;s__Oliveonia_pauxilla_SH1212235.08FU;
OTU1170	d__Fungi;p__unclassified_Fungi;c__unclassified_Fungi;o__unclassified_Fungi;f__unclassified_Fungi;g__unclassified_Fungi;s__unclassified_Fungi;
OTU237	d__Fungi;p__Ascomycota;c__Sordariomycetes;o__Hypocreales;f__Nectriaceae;g__Bisifusarium;s__Bisifusarium_dimerum_SH2228345.08FU;
OTU55	d__Fungi;p__Ascomycota;c__Orbiliomycetes;o__Orbiliales;f__unclassified_Orbiliales;g__unclassified_Orbiliales;s__unclassified_Orbiliales;
OTU1267	d__Fungi;p__Basidiomycota;c__Agaricomycetes;o__Polyporales;f__Meruliaceae;g__Ceriporia;s__Ceriporia_alachuana_SH1191445.08FU;
OTU1393	d__Fungi;p__unclassified_Fungi;c__unclassified_Fungi;o__unclassified_Fungi;f__unclassified_Fungi;g__unclassified_Fungi;s__unclassified_Fungi;
OTU500	d__Fungi;p__Ascomycota;c__Dothideomycetes;o__Pleosporales;f__unclassified_Pleosporales;g__unclassified_Pleosporales;s__unclassified_Pleosporales;
OTU195	d__Fungi;p__Ascomycota;c__Pezizomycetes;o__Pezizales;f__Ascobolaceae;g__Ascobolus;s__unclassified_Ascobolus;
OTU1596	d__Fungi;p__unclassified_Fungi;c__unclassified_Fungi;o__unclassified_Fungi;f__unclassified_Fungi;g__unclassified_Fungi;s__unclassified_Fungi;
OTU1595	d__Fungi;p__Ascomycota;c__Dothideomycetes;o__Pleosporales;f__Cucurbitariaceae;g__Pyrenochaeta;s__Pyrenochaeta_unguis-hominis_SH1151390.08FU;
OTU518	d__Fungi;p__Basidiomycota;c__Microbotryomycetes;o__Sporidiobolales;f__Sporidiobolaceae;g__Sporobolomyces;s__Sporobolomyces_ruberrimus_SH1575129.08FU;
OTU1891	d__Fungi;p__Ascomycota;c__Dothideomycetes;o__Pleosporales;f__Sporormiaceae;g__Preussia;s__unclassified_Preussia;
OTU1892	d__Fungi;p__Basidiomycota;c__Agaricomycetes;o__Cantharellales;f__Ceratobasidiaceae;g__Ceratobasidium;s__unclassified_Ceratobasidium;
OTU617	d__Fungi;p__Ascomycota;c__Sordariomycetes;o__Hypocreales;f__Bionectriaceae;g__Hydropisphaera;s__Hydropisphaera_fungicola_SH1513371.08FU;
OTU707	d__Fungi;p__Ascomycota;c__Eurotiomycetes;o__Eurotiales;f__Trichocomaceae;g__Talaromyces;s__Talaromyces_columbinus_SH1516166.08FU;
OTU1893	d__Fungi;p__Ascomycota;c__Dothideomycetes;o__Pleosporales;f__Didymosphaeriaceae;g__Paraphaeosphaeria;s__Paraphaeosphaeria_sardoa_SH1687400.08FU;
OTU433	d__Fungi;p__Ascomycota;c__Eurotiomycetes;o__Chaetothyriales;f__Herpotrichiellaceae;g__Exophiala;s__Exophiala_pisciphila_SH1635781.08FU;
OTU375	d__Fungi;p__Ascomycota;c__Orbiliomycetes;o__Orbiliales;f__unclassified_Orbiliales;g__unclassified_Orbiliales;s__unclassified_Orbiliales;
OTU755	d__Fungi;p__Basidiomycota;c__Agaricomycetes;o__Cantharellales;f__Ceratobasidiaceae;g__Ceratobasidium;s__unclassified_Ceratobasidium;
OTU325	d__Fungi;p__Ascomycota;c__Pezizomycetes;o__Pezizales;f__Pyronemataceae;g__Scutellinia;s__Scutellinia_scutellata_SH1556387.08FU;
OTU116	d__Fungi;p__Ascomycota;c__Sordariomycetes;o__Sordariales;f__Lasiosphaeriaceae;g__Podospora;s__unclassified_Podospora;
OTU275	d__Fungi;p__Ascomycota;c__Sordariomycetes;o__Magnaporthales;f__Magnaporthaceae;g__Magnaporthiopsis;s__Magnaporthiopsis_poae_SH1609436.08FU;
OTU641	d__Fungi;p__Basidiomycota;c__Agaricomycetes;o__Corticiales;f__Corticiaceae;g__Laetisaria;s__Laetisaria_arvalis_SH1601977.08FU;
OTU1966	d__Fungi;p__Ascomycota;c__Sordariomycetes;o__Sordariales;f__Lasiosphaeriaceae;g__Podospora;s__Podospora_araneosa_SH1215908.08FU;
OTU253	d__Fungi;p__Ascomycota;c__Dothideomycetes;o__Pleosporales;f__Phaeosphaeriaceae;g__Phaeosphaeria;s__unclassified_Phaeosphaeria;
OTU562	d__Fungi;p__Ascomycota;c__Sordariomycetes;o__Glomerellales;f__Plectosphaerellaceae;g__Gibellulopsis;s__unclassified_Gibellulopsis;
OTU1598	d__Fungi;p__Ascomycota;c__Sordariomycetes;o__Glomerellales;f__Glomerellaceae;g__Colletotrichum;s__Colletotrichum_nupharicola_SH1914520.08FU;
OTU285	d__Fungi;p__Ascomycota;c__Leotiomycetes;o__Helotiales;f__Helotiaceae;g__Articulospora;s__Articulospora_proliferata_SH1841672.08FU;
OTU421	d__Fungi;p__Ascomycota;c__Eurotiomycetes;o__Chaetothyriales;f__Cyphellophoraceae;g__Cyphellophora;s__Cyphellophora_fusarioides_SH1636101.08FU;
OTU1264	d__Fungi;p__Glomeromycota;c__Glomeromycetes;o__Glomerales;f__Glomeraceae;g__unclassified_Glomeraceae;s__unclassified_Glomeraceae;
OTU299	d__Fungi;p__Ascomycota;c__Pezizomycetes;o__Pezizales;f__Ascobolaceae;g__Ascobolus;s__unclassified_Ascobolus;
OTU219	d__Fungi;p__Basidiomycota;c__Agaricomycetes;o__Agaricales;f__Agaricaceae;g__Melanophyllum;s__Melanophyllum_haematospermum_SH1213265.08FU;
OTU334	d__Fungi;p__Ascomycota;c__Sordariomycetes;o__Togniniales;f__Togniniaceae;g__Phaeoacremonium;s__unclassified_Phaeoacremonium;
OTU167	d__Fungi;p__Ascomycota;c__Leotiomycetes;o__Helotiales;f__Rutstroemiaceae;g__Lambertella;s__Lambertella_corni-maris_SH1518607.08FU;
OTU1144	d__Fungi;p__Ascomycota;c__Sordariomycetes;o__Hypocreales;f__Niessliaceae;g__Niesslia;s__Niesslia_subiculosa_SH1143459.08FU;
OTU1615	d__Fungi;p__Rozellomycota;c__unclassified_Rozellomycota;o__unclassified_Rozellomycota;f__unclassified_Rozellomycota;g__unclassified_Rozellomycota;s__unclassified_Rozellomycota;
OTU1890	d__Fungi;p__Basidiomycota;c__Tremellomycetes;o__Filobasidiales;f__Filobasidiaceae;g__Filobasidium;s__Filobasidium_floriforme_SH2525150.08FU;
OTU356	d__Fungi;p__Ascomycota;c__Pezizomycetes;o__Pezizales;f__Pyronemataceae;g__unclassified_Pyronemataceae;s__unclassified_Pyronemataceae;
OTU2212	d__Fungi;p__unclassified_Fungi;c__unclassified_Fungi;o__unclassified_Fungi;f__unclassified_Fungi;g__unclassified_Fungi;s__unclassified_Fungi;
OTU2132	d__Fungi;p__Basidiomycota;c__Agaricomycetes;o__Sebacinales;f__Serendipitaceae;g__Serendipita;s__unclassified_Serendipita;
OTU587	d__Fungi;p__Ascomycota;c__unclassified_Ascomycota;o__unclassified_Ascomycota;f__unclassified_Ascomycota;g__unclassified_Ascomycota;s__unclassified_Ascomycota;
OTU272	d__Fungi;p__Ascomycota;c__Dothideomycetes;o__Pleosporales;f__Phaeosphaeriaceae;g__Paraphoma;s__unclassified_Paraphoma;
OTU1353	d__Fungi;p__Ascomycota;c__Dothideomycetes;o__Pleosporales;f__Pleosporaceae;g__Bipolaris;s__Bipolaris_sorokiniana_SH1158092.08FU;
OTU1176	d__Fungi;p__Rozellomycota;c__Rozellomycotina_cls_Incertae_sedis;o__GS05;f__unclassified_GS05;g__unclassified_GS05;s__unclassified_GS05;
OTU1413	d__Fungi;p__Ascomycota;c__Sordariomycetes;o__Hypocreales;f__Clavicipitaceae;g__Metarhizium;s__Metarhizium_flavoviride_SH1552457.08FU;
OTU835	d__Fungi;p__Ascomycota;c__Sordariomycetes;o__Magnaporthales;f__Magnaporthaceae;g__Arxiella;s__Arxiella_dolichandrae_SH1156857.08FU;
OTU828	d__Fungi;p__Ascomycota;c__Eurotiomycetes;o__Onygenales;f__Onygenales_fam_Incertae_sedis;g__Malbranchea;s__Malbranchea_pulchella_SH1538676.08FU;
OTU1169	d__Fungi;p__Mortierellomycota;c__Mortierellomycetes;o__Mortierellales;f__Mortierellaceae;g__Mortierella;s__unclassified_Mortierella;
OTU561	d__Fungi;p__Ascomycota;c__Sordariomycetes;o__Hypocreales;f__Hypocreales_fam_Incertae_sedis;g__Sarocladium;s__Sarocladium_oryzae_SH1541925.08FU;
OTU930	d__Fungi;p__Ascomycota;c__Sordariomycetes;o__Hypocreales;f__Ophiocordycipitaceae;g__Polycephalomyces;s__Polycephalomyces_tomentosus_SH1237217.08FU;
OTU580	d__Fungi;p__Ascomycota;c__Dothideomycetes;o__Pleosporales;f__Pleosporales_fam_Incertae_sedis;g__Latorua;s__Latorua_caligans_SH1213453.08FU;
OTU1266	d__Fungi;p__Glomeromycota;c__Glomeromycetes;o__Glomerales;f__Glomeraceae;g__Glomus;s__unclassified_Glomus;
OTU1367	d__Fungi;p__Ascomycota;c__Sordariomycetes;o__Xylariales;f__Xylariales_fam_Incertae_sedis;g__Neoidriella;s__Neoidriella_desertorum_SH1172555.08FU;
OTU1597	d__Fungi;p__Ascomycota;c__Sordariomycetes;o__Glomerellales;f__Glomerellaceae;g__Colletotrichum;s__Colletotrichum_destructivum_SH2219021.08FU;
OTU314	d__Fungi;p__Basidiomycota;c__Tremellomycetes;o__Tremellales;f__Cryptococcaceae;g__Kwoniella;s__Kwoniella_bestiolae_SH1152376.08FU;
OTU353	d__Fungi;p__Ascomycota;c__Sordariomycetes;o__Magnaporthales;f__Magnaporthaceae;g__Gaeumannomyces;s__Gaeumannomyces_graminis_SH1609418.08FU;
OTU364	d__Fungi;p__Ascomycota;c__Lecanoromycetes;o__Ostropales;f__Stictidaceae;g__Cryptodiscus;s__unclassified_Cryptodiscus;
OTU350	d__Fungi;p__Ascomycota;c__Sordariomycetes;o__Hypocreales;f__Nectriaceae;g__Cylindrocladium;s__Cylindrocladium_peruvianum_SH1610276.08FU;
OTU415	d__Fungi;p__Basidiomycota;c__Agaricomycetes;o__Agaricales;f__Psathyrellaceae;g__Parasola;s__Parasola_conopilea_SH1523633.08FU;
OTU567	d__Fungi;p__Ascomycota;c__Sordariomycetes;o__Hypocreales;f__Hypocreales_fam_Incertae_sedis;g__Acremonium;s__Acremonium_spinosum_SH1513362.08FU;
OTU533	d__Fungi;p__Ascomycota;c__Sordariomycetes;o__Hypocreales;f__Clavicipitaceae;g__Metarhizium;s__Metarhizium_rileyi_SH1552443.08FU;
OTU655	d__Fungi;p__Ascomycota;c__Eurotiomycetes;o__Chaetothyriales;f__Herpotrichiellaceae;g__Cladophialophora;s__Cladophialophora_chaetospira_SH1529632.08FU;
OTU287	d__Fungi;p__Ascomycota;c__Eurotiomycetes;o__Chaetothyriales;f__Herpotrichiellaceae;g__Cladophialophora;s__unclassified_Cladophialophora;
OTU800	d__Fungi;p__Glomeromycota;c__Glomeromycetes;o__Glomerales;f__Glomeraceae;g__Glomus;s__unclassified_Glomus;
OTU801	d__Fungi;p__Basidiomycota;c__Agaricomycetes;o__Agaricales;f__Psathyrellaceae;g__Coprinellus;s__Coprinellus_heterosetulosus_SH1513485.08FU;
OTU115	d__Fungi;p__Ascomycota;c__Leotiomycetes;o__Helotiales;f__Helotiaceae;g__Scytalidium;s__Scytalidium_lignicola_SH1564468.08FU;
OTU150	d__Fungi;p__Ascomycota;c__Sordariomycetes;o__Hypocreales;f__Hypocreales_fam_Incertae_sedis;g__Acremonium;s__Acremonium_polychromum_SH1555961.08FU;
OTU1092	d__Fungi;p__Glomeromycota;c__Glomeromycetes;o__Glomerales;f__Glomeraceae;g__unclassified_Glomeraceae;s__unclassified_Glomeraceae;
OTU434	d__Fungi;p__Mortierellomycota;c__Mortierellomycetes;o__Mortierellales;f__Mortierellaceae;g__Mortierella;s__Mortierella_oligospora_SH1552325.08FU;
OTU934	d__Fungi;p__Mortierellomycota;c__Mortierellomycetes;o__Mortierellales;f__Mortierellaceae;g__Mortierella;s__unclassified_Mortierella;
OTU393	d__Fungi;p__Ascomycota;c__Eurotiomycetes;o__Chaetothyriales;f__Herpotrichiellaceae;g__Exophiala;s__Exophiala_equina_SH1564395.08FU;
OTU408	d__Fungi;p__Ascomycota;c__Eurotiomycetes;o__Chaetothyriales;f__Herpotrichiellaceae;g__Exophiala;s__Exophiala_equina_SH1156406.08FU;
OTU1271	d__Fungi;p__Ascomycota;c__Sordariomycetes;o__Ophiostomatales;f__Ophiostomataceae;g__Sporothrix;s__Sporothrix_stylites_SH1632251.08FU;
OTU747	d__Fungi;p__Ascomycota;c__Sordariomycetes;o__Hypocreales;f__Nectriaceae;g__unclassified_Nectriaceae;s__unclassified_Nectriaceae;
OTU464	d__Fungi;p__Ascomycota;c__Sordariomycetes;o__Sordariales;f__Chaetomiaceae;g__Dichotomopilus;s__Dichotomopilus_subfunicola_SH1800513.08FU;
OTU859	d__Fungi;p__Ascomycota;c__Pezizomycetes;o__Pezizales;f__Pezizales_fam_Incertae_sedis;g__Coprotus;s__unclassified_Coprotus;
OTU239	d__Fungi;p__Ascomycota;c__Sordariomycetes;o__Hypocreales;f__Hypocreaceae;g__Trichoderma;s__Trichoderma_lixii_SH1738437.08FU;
OTU427	d__Fungi;p__Basidiomycota;c__Tremellomycetes;o__Filobasidiales;f__Filobasidiaceae;g__Naganishia;s__Naganishia_randhawae_SH1180913.08FU;
OTU291	d__Fungi;p__Basidiomycota;c__Tremellomycetes;o__Tremellales;f__Bulleribasidiaceae;g__Hannaella;s__Hannaella_zeae_SH1522797.08FU;
OTU568	d__Fungi;p__Basidiomycota;c__Agaricomycetes;o__Cantharellales;f__Ceratobasidiaceae;g__Rhizoctonia;s__unclassified_Rhizoctonia;
OTU804	d__Fungi;p__Chytridiomycota;c__GS14;o__unclassified_GS14;f__unclassified_GS14;g__unclassified_GS14;s__unclassified_GS14;
OTU1606	d__Fungi;p__Basidiomycota;c__Agaricomycetes;o__Agaricales;f__Tricholomataceae;g__Flagelloscypha;s__Flagelloscypha_minutissima_SH1508397.08FU;
OTU708	d__Fungi;p__Glomeromycota;c__Paraglomeromycetes;o__Paraglomerales;f__unclassified_Paraglomerales;g__unclassified_Paraglomerales;s__unclassified_Paraglomerales;
OTU1171	d__Fungi;p__Mortierellomycota;c__Mortierellomycetes;o__Mortierellales;f__Mortierellaceae;g__Mortierella;s__unclassified_Mortierella;
OTU597	d__Fungi;p__Basidiomycota;c__Microbotryomycetes;o__Sporidiobolales;f__Sporidiobolaceae;g__Sporobolomyces;s__Sporobolomyces_koalae_SH1192600.08FU;
OTU978	d__Fungi;p__Ascomycota;c__Dothideomycetes;o__Capnodiales;f__Cladosporiaceae;g__Cladosporium;s__Cladosporium_sphaerospermum_SH1744613.08FU;
OTU863	d__Fungi;p__Basidiomycota;c__Agaricomycetes;o__Geastrales;f__Geastraceae;g__unclassified_Geastraceae;s__unclassified_Geastraceae;
OTU1601	d__Fungi;p__unclassified_Fungi;c__unclassified_Fungi;o__unclassified_Fungi;f__unclassified_Fungi;g__unclassified_Fungi;s__unclassified_Fungi;
OTU897	d__Fungi;p__Ascomycota;c__Sordariomycetes;o__Hypocreales;f__Stachybotryaceae;g__Stachybotrys;s__Stachybotrys_sansevieriae_SH1557968.08FU;
OTU1602	d__Fungi;p__Glomeromycota;c__Glomeromycetes;o__Glomerales;f__Glomeraceae;g__Glomus;s__unclassified_Glomus;
OTU376	d__Fungi;p__Glomeromycota;c__Glomeromycetes;o__Glomerales;f__Glomeraceae;g__Glomus;s__Glomus_aggregatum_SH1505473.08FU;
OTU259	d__Fungi;p__Ascomycota;c__Dothideomycetes;o__Pleosporales;f__Cucurbitariaceae;g__unclassified_Cucurbitariaceae;s__unclassified_Cucurbitariaceae;
OTU1900	d__Fungi;p__Glomeromycota;c__Glomeromycetes;o__Glomerales;f__Glomeraceae;g__unclassified_Glomeraceae;s__unclassified_Glomeraceae;
OTU342	d__Fungi;p__Ascomycota;c__Sordariomycetes;o__Sordariales;f__Sordariales_fam_Incertae_sedis;g__Ramophialophora;s__Ramophialophora_humicola_SH1615709.08FU;
OTU1975	d__Fungi;p__Ascomycota;c__Sordariomycetes;o__Glomerellales;f__Plectosphaerellaceae;g__Plectosphaerella;s__Plectosphaerella_cucumerina_SH1644454.08FU;
OTU1604	d__Fungi;p__Ascomycota;c__Sordariomycetes;o__Hypocreales;f__Hypocreales_fam_Incertae_sedis;g__Acremonium;s__Acremonium_charticola_SH1560647.08FU;
OTU454	d__Fungi;p__Ascomycota;c__Dothideomycetes;o__Pleosporales;f__Pleosporaceae;g__Edenia;s__unclassified_Edenia;
OTU1902	d__Fungi;p__Basidiomycota;c__Agaricomycetes;o__Sebacinales;f__Sebacinaceae;g__unclassified_Sebacinaceae;s__unclassified_Sebacinaceae;
OTU932	d__Fungi;p__Glomeromycota;c__Glomeromycetes;o__Glomerales;f__Glomeraceae;g__Dominikia;s__unclassified_Dominikia;
OTU933	d__Fungi;p__Ascomycota;c__Dothideomycetes;o__Pleosporales;f__Didymosphaeriaceae;g__Paraconiothyrium;s__Paraconiothyrium_cyclothyrioides_SH2177344.08FU;
OTU1397	d__Fungi;p__Ascomycota;c__Dothideomycetes;o__Pleosporales;f__Leptosphaeriaceae;g__Subplenodomus;s__Subplenodomus_iridicola_SH1220616.08FU;
OTU764	d__Fungi;p__Mortierellomycota;c__Mortierellomycetes;o__Mortierellales;f__Mortierellaceae;g__Mortierella;s__Mortierella_alpina_SH1650288.08FU;
OTU1904	d__Fungi;p__Basidiomycota;c__Agaricomycetes;o__Polyporales;f__Fomitopsidaceae;g__Skeletocutis;s__Skeletocutis_diluta_SH1541637.08FU;
OTU1905	d__Fungi;p__Glomeromycota;c__Glomeromycetes;o__Glomerales;f__Glomeraceae;g__Septoglomus;s__unclassified_Septoglomus;
OTU1269	d__Fungi;p__Ascomycota;c__Orbiliomycetes;o__Orbiliales;f__Orbiliaceae;g__Dactylella;s__Dactylella_mammillata_SH1507826.08FU;
OTU1906	d__Fungi;p__Ascomycota;c__Leotiomycetes;o__Helotiales;f__Dermateaceae;g__Pezicula;s__Pezicula_frangulae_SH1522975.08FU;
OTU1297	d__Fungi;p__Ascomycota;c__Sordariomycetes;o__Trichosphaeriales;f__Trichosphaeriaceae;g__Nigrospora;s__Nigrospora_oryzae_SH1549606.08FU;
OTU484	d__Fungi;p__Ascomycota;c__Sordariomycetes;o__Ophiostomatales;f__Ophiostomataceae;g__Sporothrix;s__Sporothrix_aurorae_SH1632257.08FU;
OTU802	d__Fungi;p__Ascomycota;c__Sordariomycetes;o__Hypocreales;f__Clavicipitaceae;g__Metarhizium;s__Metarhizium_carneum_SH1525017.08FU;
OTU829	d__Fungi;p__Ascomycota;c__Sordariomycetes;o__Glomerellales;f__Glomerellaceae;g__Colletotrichum;s__Colletotrichum_truncatum_SH1171949.08FU;
OTU746	d__Fungi;p__Ascomycota;c__Sordariomycetes;o__Trichosphaeriales;f__Trichosphaeriaceae;g__Nigrospora;s__Nigrospora_oryzae_SH1549606.08FU;
OTU483	d__Fungi;p__Ascomycota;c__Dothideomycetes;o__Pleosporales;f__Phaeosphaeriaceae;g__unclassified_Phaeosphaeriaceae;s__unclassified_Phaeosphaeriaceae;
OTU1290	d__Fungi;p__Ascomycota;c__Sordariomycetes;o__Hypocreales;f__Hypocreaceae;g__Monocillium;s__Monocillium_tenue_SH1182757.08FU;
OTU1424	d__Fungi;p__Ascomycota;c__Eurotiomycetes;o__Chaetothyriales;f__Herpotrichiellaceae;g__Cladophialophora;s__Cladophialophora_chaetospira_SH1529584.08FU;
OTU1909	d__Fungi;p__Glomeromycota;c__Glomeromycetes;o__Glomerales;f__Glomeraceae;g__Septoglomus;s__Septoglomus_fuscum_SH1520562.08FU;
OTU525	d__Fungi;p__Ascomycota;c__Sordariomycetes;o__Hypocreales;f__Stachybotryaceae;g__Myrothecium;s__Myrothecium_cinctum_SH1561032.08FU;
OTU2270	d__Fungi;p__Ascomycota;c__Sordariomycetes;o__Savoryellales;f__Savoryellaceae;g__Ascotaiwania;s__Ascotaiwania_sawadae_SH1239630.08FU;
OTU1702	d__Fungi;p__Ascomycota;c__Sordariomycetes;o__Hypocreales;f__Nectriaceae;g__Fusarium;s__Fusarium_solani_SH1220323.08FU;
OTU1910	d__Fungi;p__Ascomycota;c__Eurotiomycetes;o__Chaetothyriales;f__Trichomeriaceae;g__Knufia;s__Knufia_peltigerae_SH1557298.08FU;
OTU357	d__Fungi;p__Ascomycota;c__Dothideomycetes;o__Pleosporales;f__unclassified_Pleosporales;g__unclassified_Pleosporales;s__unclassified_Pleosporales;
OTU1398	d__Fungi;p__Basidiomycota;c__Tremellomycetes;o__Holtermanniales;f__Holtermanniales_fam_Incertae_sedis;g__Holtermannia;s__Holtermannia_corniformis_SH1610808.08FU;
OTU218	d__Fungi;p__Basidiomycota;c__Agaricomycetes;o__unclassified_Agaricomycetes;f__unclassified_Agaricomycetes;g__unclassified_Agaricomycetes;s__unclassified_Agaricomycetes;
OTU884	d__Fungi;p__Ascomycota;c__Sordariomycetes;o__Hypocreales;f__Hypocreales_fam_Incertae_sedis;g__Acremonium;s__Acremonium_hyalinulum_SH1519342.08FU;
OTU212	d__Fungi;p__unclassified_Fungi;c__unclassified_Fungi;o__unclassified_Fungi;f__unclassified_Fungi;g__unclassified_Fungi;s__unclassified_Fungi;
OTU1395	d__Fungi;p__Chytridiomycota;c__GS14;o__unclassified_GS14;f__unclassified_GS14;g__unclassified_GS14;s__unclassified_GS14;
OTU737	d__Fungi;p__Ascomycota;c__Dothideomycetes;o__Pleosporales;f__Pleosporaceae;g__Curvularia;s__unclassified_Curvularia;
OTU2066	d__Fungi;p__Ascomycota;c__Eurotiomycetes;o__Chaetothyriales;f__Herpotrichiellaceae;g__Exophiala;s__unclassified_Exophiala;
OTU957	d__Fungi;p__Ascomycota;c__Sordariomycetes;o__Hypocreales;f__Bionectriaceae;g__unclassified_Bionectriaceae;s__unclassified_Bionectriaceae;
OTU1673	d__Fungi;p__Ascomycota;c__Eurotiomycetes;o__Chaetothyriales;f__Herpotrichiellaceae;g__Cladophialophora;s__unclassified_Cladophialophora;
OTU781	d__Fungi;p__Basidiomycota;c__Microbotryomycetes;o__unclassified_Microbotryomycetes;f__unclassified_Microbotryomycetes;g__unclassified_Microbotryomycetes;s__unclassified_Microbotryomycetes;
OTU1911	d__Fungi;p__Basidiomycota;c__Agaricomycetes;o__Agaricales;f__Pluteaceae;g__Pluteus;s__Pluteus_insidiosus_SH1516992.08FU;
OTU1931	d__Fungi;p__Glomeromycota;c__Glomeromycetes;o__Glomerales;f__Glomeraceae;g__Glomus;s__unclassified_Glomus;
OTU164	d__Fungi;p__Ascomycota;c__Sordariomycetes;o__Sordariales;f__Lasiosphaeriaceae;g__unclassified_Lasiosphaeriaceae;s__unclassified_Lasiosphaeriaceae;
OTU1897	d__Fungi;p__Glomeromycota;c__Glomeromycetes;o__Glomerales;f__Glomeraceae;g__unclassified_Glomeraceae;s__unclassified_Glomeraceae;
OTU668	d__Fungi;p__Mortierellomycota;c__Mortierellomycetes;o__Mortierellales;f__Mortierellaceae;g__Mortierella;s__unclassified_Mortierella;
OTU1429	d__Fungi;p__Basidiomycota;c__Agaricomycetes;o__Agaricales;f__Psathyrellaceae;g__Coprinellus;s__Coprinellus_velatopruinatus_SH1513429.08FU;
OTU840	d__Fungi;p__unclassified_Fungi;c__unclassified_Fungi;o__unclassified_Fungi;f__unclassified_Fungi;g__unclassified_Fungi;s__unclassified_Fungi;
OTU409	d__Fungi;p__Ascomycota;c__Sordariomycetes;o__Sordariales;f__Lasiosphaeriaceae;g__Cercophora;s__Cercophora_mirabilis_SH1565723.08FU;
OTU1778	d__Fungi;p__Ascomycota;c__Sordariomycetes;o__Sordariales;f__Sordariaceae;g__Gelasinospora;s__Gelasinospora_cratophora_SH1151598.08FU;
OTU709	d__Fungi;p__unclassified_Fungi;c__unclassified_Fungi;o__unclassified_Fungi;f__unclassified_Fungi;g__unclassified_Fungi;s__unclassified_Fungi;
OTU514	d__Fungi;p__Chytridiomycota;c__Rhizophlyctidomycetes;o__Rhizophlyctidales;f__Rhizophlyctidaceae;g__Rhizophlyctis;s__Rhizophlyctis_rosea_SH1514627.08FU;
OTU1600	d__Fungi;p__Glomeromycota;c__Glomeromycetes;o__Glomerales;f__Glomeraceae;g__Glomus;s__unclassified_Glomus;
OTU694	d__Fungi;p__Mortierellomycota;c__Mortierellomycetes;o__Mortierellales;f__Mortierellaceae;g__Mortierella;s__Mortierella_ambigua_SH1573330.08FU;
OTU515	d__Fungi;p__Ascomycota;c__Eurotiomycetes;o__Chaetothyriales;f__Cyphellophoraceae;g__Cyphellophora;s__Cyphellophora_laciniata_SH1636082.08FU;
OTU602	d__Fungi;p__Chytridiomycota;c__GS14;o__unclassified_GS14;f__unclassified_GS14;g__unclassified_GS14;s__unclassified_GS14;
OTU867	d__Fungi;p__Basidiomycota;c__Ustilaginomycetes;o__Ustilaginales;f__Ustilaginaceae;g__Moesziomyces;s__Moesziomyces_aphidis_SH1509407.08FU;
OTU1603	d__Fungi;p__Ascomycota;c__Orbiliomycetes;o__Orbiliales;f__Orbiliaceae;g__unclassified_Orbiliaceae;s__unclassified_Orbiliaceae;
OTU396	d__Fungi;p__Ascomycota;c__Eurotiomycetes;o__Eurotiales;f__Aspergillaceae;g__Penicillium;s__Penicillium_thomii_SH2189918.08FU;
OTU571	d__Fungi;p__Glomeromycota;c__Glomeromycetes;o__Glomerales;f__Glomeraceae;g__Septoglomus;s__Septoglomus_viscosum_SH1505470.08FU;
OTU656	d__Fungi;p__Ascomycota;c__Dothideomycetes;o__Pleosporales;f__unclassified_Pleosporales;g__unclassified_Pleosporales;s__unclassified_Pleosporales;
OTU858	d__Fungi;p__Ascomycota;c__Sordariomycetes;o__Xylariales;f__Bartaliniaceae;g__Hyalotiella;s__Hyalotiella_spartii_SH1552814.08FU;
OTU799	d__Fungi;p__Chytridiomycota;c__Spizellomycetes;o__Spizellomycetales;f__Spizellomycetaceae;g__Spizellomyces;s__unclassified_Spizellomyces;
OTU2147	d__Fungi;p__Chytridiomycota;c__Spizellomycetes;o__Spizellomycetales;f__Spizellomycetaceae;g__unclassified_Spizellomycetaceae;s__unclassified_Spizellomycetaceae;
OTU2336	d__Fungi;p__Glomeromycota;c__Glomeromycetes;o__Glomerales;f__Glomeraceae;g__Glomus;s__Glomus_aggregatum_SH1505473.08FU;
OTU2049	d__Fungi;p__Ascomycota;c__Leotiomycetes;o__Helotiales;f__Helotiaceae;g__Articulospora;s__unclassified_Articulospora;
OTU70	d__Fungi;p__Basidiomycota;c__Agaricomycetes;o__Auriculariales;f__Auriculariaceae;g__Auricularia;s__unclassified_Auricularia;
OTU106	d__Fungi;p__Ascomycota;c__Sordariomycetes;o__Hypocreales;f__Hypocreales_fam_Incertae_sedis;g__Sarocladium;s__Sarocladium_kiliense_SH1541944.08FU;
OTU220	d__Fungi;p__Ascomycota;c__Dothideomycetes;o__Pleosporales;f__Phaeosphaeriaceae;g__unclassified_Phaeosphaeriaceae;s__unclassified_Phaeosphaeriaceae;
OTU172	d__Fungi;p__Ascomycota;c__Sordariomycetes;o__Boliniales;f__Boliniales_fam_Incertae_sedis;g__Paramicrothyrium;s__unclassified_Paramicrothyrium;
OTU420	d__Fungi;p__Ascomycota;c__Sordariomycetes;o__Hypocreales;f__Niessliaceae;g__Niesslia;s__Niesslia_exosporioides_SH1143455.08FU;
OTU315	d__Fungi;p__Ascomycota;c__Dothideomycetes;o__Pleosporales;f__Periconiaceae;g__Periconia;s__Periconia_prolifica_SH1573197.08FU;
OTU847	d__Fungi;p__Ascomycota;c__Sordariomycetes;o__Hypocreales;f__Hypocreaceae;g__Monocillium;s__Monocillium_indicum_SH1574180.08FU;
OTU476	d__Fungi;p__Ascomycota;c__Sordariomycetes;o__Hypocreales;f__Hypocreales_fam_Incertae_sedis;g__Leucosphaerina;s__unclassified_Leucosphaerina;
OTU922	d__Fungi;p__Basidiomycota;c__Microbotryomycetes;o__Sporidiobolales;f__Sporidiobolaceae;g__Rhodosporidiobolus;s__Rhodosporidiobolus_odoratus_SH1560094.08FU;
OTU823	d__Fungi;p__Ascomycota;c__Eurotiomycetes;o__Chaetothyriales;f__Trichomeriaceae;g__Knufia;s__Knufia_perforans_SH1557326.08FU;
OTU1371	d__Fungi;p__Ascomycota;c__Sordariomycetes;o__Hypocreales;f__Hypocreales_fam_Incertae_sedis;g__Sarocladium;s__Sarocladium_subulatum_SH1541926.08FU;
OTU461	d__Fungi;p__Chytridiomycota;c__Rhizophlyctidomycetes;o__Rhizophlyctidales;f__Rhizophlyctidaceae;g__Rhizophlyctis;s__unclassified_Rhizophlyctis;
OTU610	d__Fungi;p__Basidiomycota;c__Agaricomycetes;o__Cantharellales;f__Ceratobasidiaceae;g__Ceratobasidium;s__unclassified_Ceratobasidium;
OTU1372	d__Fungi;p__Ascomycota;c__Leotiomycetes;o__Helotiales;f__Chaetomellaceae;g__Pilidium;s__Pilidium_concavum_SH1612864.08FU;
OTU1253	d__Fungi;p__Basidiomycota;c__Tremellomycetes;o__Tremellales;f__Bulleribasidiaceae;g__Hannaella;s__Hannaella_zeae_SH1522797.08FU;
OTU740	d__Fungi;p__Basidiomycota;c__Tremellomycetes;o__Tremellales;f__Trimorphomycetaceae;g__Saitozyma;s__Saitozyma_flava_SH1565596.08FU;
OTU524	d__Fungi;p__Ascomycota;c__Sordariomycetes;o__Hypocreales;f__Nectriaceae;g__Fusicolla;s__Fusicolla_aquaeductuum_SH1546339.08FU;
OTU340	d__Fungi;p__Basidiomycota;c__Agaricomycetes;o__unclassified_Agaricomycetes;f__unclassified_Agaricomycetes;g__unclassified_Agaricomycetes;s__unclassified_Agaricomycetes;
OTU107	d__Fungi;p__Basidiomycota;c__Agaricomycetes;o__unclassified_Agaricomycetes;f__unclassified_Agaricomycetes;g__unclassified_Agaricomycetes;s__unclassified_Agaricomycetes;
OTU703	d__Fungi;p__Basidiomycota;c__Tremellomycetes;o__Tremellales;f__Tremellaceae;g__Cryptococcus;s__unclassified_Cryptococcus;
OTU882	d__Fungi;p__Ascomycota;c__Orbiliomycetes;o__Orbiliales;f__Orbiliaceae;g__Gamsylella;s__Gamsylella_lobata_SH1506442.08FU;
OTU1370	d__Fungi;p__Ascomycota;c__Eurotiomycetes;o__Chaetothyriales;f__Herpotrichiellaceae;g__Exophiala;s__Exophiala_cancerae_SH1635782.08FU;
OTU2384	d__Fungi;p__Ascomycota;c__Eurotiomycetes;o__Eurotiales;f__Aspergillaceae;g__unclassified_Aspergillaceae;s__unclassified_Aspergillaceae;
OTU2388	d__Fungi;p__Ascomycota;c__Sordariomycetes;o__Xylariales;f__Sporocadaceae;g__Pestalotiopsis;s__Pestalotiopsis_grevilleae_SH2289976.08FU;
OTU1863	d__Fungi;p__Basidiomycota;c__Tremellomycetes;o__Tremellales;f__Rhynchogastremataceae;g__Papiliotrema;s__Papiliotrema_terrestris_SH1576891.08FU;
OTU970	d__Fungi;p__Ascomycota;c__Sordariomycetes;o__Hypocreales;f__Cordycipitaceae;g__Lecanicillium;s__Lecanicillium_kalimantanense_SH1506117.08FU;
OTU2390	d__Fungi;p__Ascomycota;c__Eurotiomycetes;o__Onygenales;f__Onygenaceae;g__Aphanoascus;s__Aphanoascus_mephitalis_SH1188658.08FU;
OTU27	d__Fungi;p__Ascomycota;c__Sordariomycetes;o__Magnaporthales;f__Magnaporthaceae;g__Arxiella;s__Arxiella_dolichandrae_SH1156857.08FU;
OTU921	d__Fungi;p__Ascomycota;c__Dothideomycetes;o__Pleosporales;f__Cucurbitariaceae;g__Pyrenochaetopsis;s__unclassified_Pyrenochaetopsis;
OTU1568	d__Fungi;p__Ascomycota;c__Sordariomycetes;o__Hypocreales;f__Nectriaceae;g__unclassified_Nectriaceae;s__unclassified_Nectriaceae;
OTU575	d__Fungi;p__Ascomycota;c__Pezizomycetes;o__Pezizales;f__Pyronemataceae;g__unclassified_Pyronemataceae;s__unclassified_Pyronemataceae;
OTU295	d__Fungi;p__Basidiomycota;c__Agaricomycetes;o__unclassified_Agaricomycetes;f__unclassified_Agaricomycetes;g__unclassified_Agaricomycetes;s__unclassified_Agaricomycetes;
OTU1771	d__Fungi;p__Blastocladiomycota;c__unclassified_Blastocladiomycota;o__unclassified_Blastocladiomycota;f__unclassified_Blastocladiomycota;g__unclassified_Blastocladiomycota;s__unclassified_Blastocladiomycota;
OTU1784	d__Fungi;p__Ascomycota;c__Dothideomycetes;o__Pleosporales;f__Didymosphaeriaceae;g__Paraphaeosphaeria;s__unclassified_Paraphaeosphaeria;
OTU488	d__Fungi;p__Glomeromycota;c__Glomeromycetes;o__Glomerales;f__Glomeraceae;g__Septoglomus;s__Septoglomus_viscosum_SH1505470.08FU;
OTU734	d__Fungi;p__Basidiomycota;c__Agaricomycetes;o__Sebacinales;f__Sebacinaceae;g__Chaetospermum;s__Chaetospermum_chaetosporum_SH1543657.08FU;
OTU1862	d__Fungi;p__Basidiomycota;c__Tremellomycetes;o__Tremellales;f__Bulleribasidiaceae;g__Hannaella;s__Hannaella_zeae_SH1522797.08FU;
OTU292	d__Fungi;p__Ascomycota;c__Sordariomycetes;o__Sordariales;f__Chaetomiaceae;g__Mycothermus;s__Mycothermus_thermophilus_SH1615605.08FU;
OTU1242	d__Fungi;p__Ascomycota;c__Eurotiomycetes;o__Chaetothyriales;f__Cyphellophoraceae;g__Cyphellophora;s__Cyphellophora_pluriseptata_SH1228298.08FU;
OTU871	d__Fungi;p__Ascomycota;c__Leotiomycetes;o__Helotiales;f__Helotiaceae;g__Articulospora;s__unclassified_Articulospora;
OTU1861	d__Fungi;p__Ascomycota;c__Dothideomycetes;o__Pleosporales;f__Coniothyriaceae;g__Coniothyrium;s__unclassified_Coniothyrium;
OTU245	d__Fungi;p__Chytridiomycota;c__unclassified_Chytridiomycota;o__unclassified_Chytridiomycota;f__unclassified_Chytridiomycota;g__unclassified_Chytridiomycota;s__unclassified_Chytridiomycota;
OTU2296	d__Fungi;p__Glomeromycota;c__Paraglomeromycetes;o__Paraglomerales;f__unclassified_Paraglomerales;g__unclassified_Paraglomerales;s__unclassified_Paraglomerales;
OTU1929	d__Fungi;p__Basidiomycota;c__Cystobasidiomycetes;o__Erythrobasidiales;f__Erythrobasidiaceae;g__Erythrobasidium;s__Erythrobasidium_hasegawianum_SH1613459.08FU;
OTU918	d__Fungi;p__Mortierellomycota;c__Mortierellomycetes;o__Mortierellales;f__Mortierellaceae;g__Mortierella;s__Mortierella_alpina_SH1650285.08FU;
OTU1566	d__Fungi;p__Ascomycota;c__Leotiomycetes;o__Helotiales;f__Helotiaceae;g__Tetracladium;s__Tetracladium_furcatum_SH1648814.08FU;
OTU681	d__Fungi;p__Glomeromycota;c__Glomeromycetes;o__Glomerales;f__Glomeraceae;g__Rhizophagus;s__Rhizophagus_irregularis_SH1570917.08FU;
OTU2244	d__Fungi;p__Ascomycota;c__Sordariomycetes;o__Hypocreales;f__Clavicipitaceae;g__Claviceps;s__Claviceps_pusilla_SH1644894.08FU;
OTU822	d__Fungi;p__Mortierellomycota;c__Mortierellomycetes;o__Mortierellales;f__Mortierellaceae;g__Mortierella;s__Mortierella_polygonia_SH1719025.08FU;
OTU1205	d__Fungi;p__Basidiomycota;c__Ustilaginomycetes;o__Ustilaginales;f__Ustilaginaceae;g__Moesziomyces;s__Moesziomyces_aphidis_SH1509407.08FU;
OTU2386	d__Fungi;p__Ascomycota;c__Dothideomycetes;o__Pleosporales;f__Phaeosphaeriaceae;g__Phaeosphaeria;s__Phaeosphaeria_podocarpi_SH1646330.08FU;
OTU1153	d__Fungi;p__Ascomycota;c__Dothideomycetes;o__Acrospermales;f__Acrospermales_fam_Incertae_sedis;g__Leptodiscella;s__unclassified_Leptodiscella;
OTU1542	d__Fungi;p__Glomeromycota;c__Glomeromycetes;o__Glomerales;f__Glomeraceae;g__Septoglomus;s__Septoglomus_viscosum_SH1505470.08FU;
OTU792	d__Fungi;p__Ascomycota;c__Dothideomycetes;o__Venturiales;f__Sympoventuriaceae;g__Ochroconis;s__Ochroconis_tshawytschae_SH1649822.08FU;
OTU551	d__Fungi;p__Ascomycota;c__Sordariomycetes;o__Sordariales;f__Lasiosphaeriaceae;g__Cercophora;s__Cercophora_sparsa_SH1615757.08FU;
OTU304	d__Fungi;p__Ascomycota;c__Sordariomycetes;o__Diaporthales;f__Valsaceae;g__Cytospora;s__Cytospora_brevispora_SH1646888.08FU;
OTU263	d__Fungi;p__Ascomycota;c__Sordariomycetes;o__Sordariales;f__Lasiosphaeriaceae;g__Cladorrhinum;s__Cladorrhinum_bulbillosum_SH1551596.08FU;
OTU465	d__Fungi;p__Ascomycota;c__Sordariomycetes;o__Sordariales;f__Lasiosphaeriaceae;g__Cladorrhinum;s__Cladorrhinum_flexuosum_SH1505058.08FU;
OTU183	d__Fungi;p__Ascomycota;c__Pezizomycetes;o__Pezizales;f__Ascobolaceae;g__Ascobolus;s__unclassified_Ascobolus;
OTU389	d__Fungi;p__Ascomycota;c__Orbiliomycetes;o__Orbiliales;f__unclassified_Orbiliales;g__unclassified_Orbiliales;s__unclassified_Orbiliales;
OTU494	d__Fungi;p__Chytridiomycota;c__Spizellomycetes;o__Spizellomycetales;f__Spizellomycetaceae;g__Spizellomyces;s__Spizellomyces_pseudodichotomus_SH1544456.08FU;
OTU176	d__Fungi;p__Ascomycota;c__Sordariomycetes;o__Sordariales;f__Lasiosphaeriaceae;g__unclassified_Lasiosphaeriaceae;s__unclassified_Lasiosphaeriaceae;
OTU402	d__Fungi;p__Ascomycota;c__Orbiliomycetes;o__Orbiliales;f__Orbiliaceae;g__Dactylella;s__Dactylella_heptameres_SH1511058.08FU;
OTU154	d__Fungi;p__Ascomycota;c__Pezizomycetes;o__Pezizales;f__Pyronemataceae;g__Cheilymenia;s__Cheilymenia_theleboloides_SH1189969.08FU;
OTU206	d__Fungi;p__Basidiomycota;c__Agaricomycetes;o__Agaricales;f__Bolbitiaceae;g__Bolbitius;s__Bolbitius_subvolvatus_SH1154701.08FU;
OTU503	d__Fungi;p__Ascomycota;c__Orbiliomycetes;o__Orbiliales;f__Orbiliaceae;g__unclassified_Orbiliaceae;s__unclassified_Orbiliaceae;
OTU555	d__Fungi;p__Ascomycota;c__Eurotiomycetes;o__Chaetothyriales;f__Herpotrichiellaceae;g__Veronaea;s__Veronaea_compacta_SH1560867.08FU;
OTU455	d__Fungi;p__Basidiomycota;c__Agaricomycetes;o__Trechisporales;f__Hydnodontaceae;g__Trechispora;s__unclassified_Trechispora;
OTU727	d__Fungi;p__Ascomycota;c__Dothideomycetes;o__Pleosporales;f__Phaeosphaeriaceae;g__Pseudoophiobolus;s__Pseudoophiobolus_subhyalinisporus_SH1643356.08FU;
OTU169	d__Fungi;p__unclassified_Fungi;c__unclassified_Fungi;o__unclassified_Fungi;f__unclassified_Fungi;g__unclassified_Fungi;s__unclassified_Fungi;
OTU323	d__Fungi;p__Ascomycota;c__Eurotiomycetes;o__Chaetothyriales;f__Cyphellophoraceae;g__Cyphellophora;s__Cyphellophora_laciniata_SH1636082.08FU;
OTU279	d__Fungi;p__Ascomycota;c__Pezizomycetes;o__Pezizales;f__Pyronemataceae;g__unclassified_Pyronemataceae;s__unclassified_Pyronemataceae;
OTU327	d__Fungi;p__Ascomycota;c__Sordariomycetes;o__Sordariales;f__Lasiosphaeriaceae;g__Cercophora;s__Cercophora_samala_SH1505055.08FU;
OTU280	d__Fungi;p__Ascomycota;c__Dothideomycetes;o__Pleosporales;f__Pleosporales_fam_Incertae_sedis;g__Latorua;s__Latorua_caligans_SH1213453.08FU;
OTU517	d__Fungi;p__Ascomycota;c__Sordariomycetes;o__Hypocreales;f__Nectriaceae;g__Fusicolla;s__Fusicolla_acetilerea_SH1546412.08FU;
OTU2124	d__Fungi;p__Ascomycota;c__Dothideomycetes;o__Pleosporales;f__Cucurbitariaceae;g__Pyrenochaetopsis;s__unclassified_Pyrenochaetopsis;
OTU227	d__Fungi;p__unclassified_Fungi;c__unclassified_Fungi;o__unclassified_Fungi;f__unclassified_Fungi;g__unclassified_Fungi;s__unclassified_Fungi;
OTU869	d__Fungi;p__Ascomycota;c__Pezizomycetes;o__Pezizales;f__Pyronemataceae;g__Lasiobolidium;s__Lasiobolidium_spirale_SH1177760.08FU;
OTU620	d__Fungi;p__unclassified_Fungi;c__unclassified_Fungi;o__unclassified_Fungi;f__unclassified_Fungi;g__unclassified_Fungi;s__unclassified_Fungi;
OTU326	d__Fungi;p__Ascomycota;c__Pezizomycetes;o__Pezizales;f__Ascobolaceae;g__Ascobolus;s__unclassified_Ascobolus;
OTU449	d__Fungi;p__Ascomycota;c__Dothideomycetes;o__Pleosporales;f__Pleosporaceae;g__Curvularia;s__Curvularia_lunata_SH1191731.08FU;
OTU452	d__Fungi;p__Ascomycota;c__Leotiomycetes;o__Helotiales;f__Hyaloscyphaceae;g__unclassified_Hyaloscyphaceae;s__unclassified_Hyaloscyphaceae;
OTU661	d__Fungi;p__Ascomycota;c__Leotiomycetes;o__Helotiales;f__Helotiaceae;g__Mycofalcella;s__Mycofalcella_calcarata_SH1684712.08FU;
OTU952	d__Fungi;p__Basidiomycota;c__Agaricomycetes;o__Agaricales;f__Entolomataceae;g__Leptonia;s__Leptonia_occidentalis_SH1179204.08FU;
OTU535	d__Fungi;p__Mortierellomycota;c__Mortierellomycetes;o__Mortierellales;f__Mortierellaceae;g__Mortierella;s__Mortierella_elongata_SH1557020.08FU;
OTU756	d__Fungi;p__Ascomycota;c__Sordariomycetes;o__Sordariales;f__Chaetomiaceae;g__Zopfiella;s__unclassified_Zopfiella;
OTU1055	d__Fungi;p__Basidiomycota;c__Tremellomycetes;o__Filobasidiales;f__Filobasidiaceae;g__Heterocephalacria;s__Heterocephalacria_arrabidensis_SH1570355.08FU;
OTU1126	d__Fungi;p__Ascomycota;c__Orbiliomycetes;o__Orbiliales;f__Orbiliaceae;g__unclassified_Orbiliaceae;s__unclassified_Orbiliaceae;
OTU418	d__Fungi;p__Basidiomycota;c__Agaricomycetes;o__Agaricales;f__Stephanosporaceae;g__Cristinia;s__unclassified_Cristinia;
OTU757	d__Fungi;p__Ascomycota;c__Eurotiomycetes;o__Eurotiales;f__Trichocomaceae;g__Sagenomella;s__Sagenomella_oligospora_SH1545678.08FU;
OTU913	d__Fungi;p__Rozellomycota;c__unclassified_Rozellomycota;o__unclassified_Rozellomycota;f__unclassified_Rozellomycota;g__unclassified_Rozellomycota;s__unclassified_Rozellomycota;
OTU1127	d__Fungi;p__Ascomycota;c__Pezizomycetes;o__Pezizales;f__Ascodesmidaceae;g__Cephaliophora;s__Cephaliophora_tropica_SH1555885.08FU;
OTU487	d__Fungi;p__Basidiomycota;c__Agaricomycetes;o__Agaricales;f__Psathyrellaceae;g__Psathyrella;s__Psathyrella_fusca_SH1513439.08FU;
OTU1129	d__Fungi;p__Ascomycota;c__Eurotiomycetes;o__Onygenales;f__Onygenales_fam_Incertae_sedis;g__Chrysosporium;s__Chrysosporium_lobatum_SH1552991.08FU;
OTU302	d__Fungi;p__Ascomycota;c__Sordariomycetes;o__Microascales;f__Microascaceae;g__Scedosporium;s__Scedosporium_prolificans_SH1516801.08FU;
OTU481	d__Fungi;p__Basidiomycota;c__Agaricomycetes;o__Agaricales;f__Stephanosporaceae;g__Lindtneria;s__unclassified_Lindtneria;
OTU622	d__Fungi;p__Ascomycota;c__Dothideomycetes;o__Pleosporales;f__Pleosporaceae;g__Curvularia;s__Curvularia_americana_SH1526410.08FU;
OTU240	d__Fungi;p__Basidiomycota;c__Tremellomycetes;o__Tremellales;f__Trimorphomycetaceae;g__Saitozyma;s__Saitozyma_podzolica_SH1565595.08FU;
OTU118	d__Fungi;p__Basidiomycota;c__Agaricomycetes;o__Cantharellales;f__Cantharellales_fam_Incertae_sedis;g__Minimedusa;s__Minimedusa_polyspora_SH1556023.08FU;
OTU585	d__Fungi;p__Ascomycota;c__Orbiliomycetes;o__Orbiliales;f__Orbiliaceae;g__Dactylaria;s__unclassified_Dactylaria;
OTU435	d__Fungi;p__Basidiomycota;c__Agaricomycetes;o__Agaricales;f__Psathyrellaceae;g__Psathyrella;s__Psathyrella_multipedata_SH1513444.08FU;
OTU1314	d__Fungi;p__Basidiomycota;c__Agaricomycetes;o__Agaricales;f__Psathyrellaceae;g__Psathyrella;s__Psathyrella_littoralis_SH1643615.08FU;
OTU995	d__Fungi;p__Ascomycota;c__Dothideomycetes;o__Pleosporales;f__Phaeosphaeriaceae;g__Paraphoma;s__unclassified_Paraphoma;
OTU786	d__Fungi;p__Ascomycota;c__Sordariomycetes;o__Sordariales;f__Chaetomiaceae;g__Zopfiella;s__unclassified_Zopfiella;
OTU1317	d__Fungi;p__Ascomycota;c__Dothideomycetes;o__Pleosporales;f__Torulaceae;g__Torula;s__Torula_masonii_SH1729727.08FU;
OTU1318	d__Fungi;p__Ascomycota;c__Sordariomycetes;o__Sordariales;f__Chaetomiaceae;g__Ovatospora;s__Ovatospora_medusarum_SH1615683.08FU;
OTU429	d__Fungi;p__Ascomycota;c__Dothideomycetes;o__Pleosporales;f__Pleosporales_fam_Incertae_sedis;g__Pseudorobillarda;s__Pseudorobillarda_siamensis_SH1183259.08FU;
OTU663	d__Fungi;p__Ascomycota;c__Eurotiomycetes;o__Chaetothyriales;f__Cyphellophoraceae;g__Cyphellophora;s__Cyphellophora_laciniata_SH1636082.08FU;
OTU677	d__Fungi;p__Ascomycota;c__Sordariomycetes;o__Chaetosphaeriales;f__Chaetosphaeriaceae;g__Codinaea;s__Codinaea_acaciae_SH1520247.08FU;
OTU650	d__Fungi;p__Ascomycota;c__Dothideomycetes;o__Pleosporales;f__unclassified_Pleosporales;g__unclassified_Pleosporales;s__unclassified_Pleosporales;
OTU224	d__Fungi;p__Ascomycota;c__Dothideomycetes;o__Pleosporales;f__Didymellaceae;g__Phoma;s__unclassified_Phoma;
OTU735	d__Fungi;p__Ascomycota;c__Lecanoromycetes;o__Leprocaulales;f__Leprocaulaceae;g__Leprocaulon;s__unclassified_Leprocaulon;
OTU713	d__Fungi;p__Ascomycota;c__Eurotiomycetes;o__Eurotiales;f__Trichocomaceae;g__Talaromyces;s__Talaromyces_islandicus_SH1516161.08FU;
OTU443	d__Fungi;p__Ascomycota;c__Sordariomycetes;o__Sordariales;f__Chaetomiaceae;g__Myceliophthora;s__Myceliophthora_thermophila_SH1615607.08FU;
OTU507	d__Fungi;p__Ascomycota;c__Sordariomycetes;o__Chaetosphaeriales;f__Chaetosphaeriaceae;g__Thozetella;s__unclassified_Thozetella;
OTU956	d__Fungi;p__Chytridiomycota;c__Rhizophlyctidomycetes;o__Rhizophlyctidales;f__Rhizophlyctidaceae;g__Rhizophlyctis;s__unclassified_Rhizophlyctis;
OTU1485	d__Fungi;p__Rozellomycota;c__unclassified_Rozellomycota;o__unclassified_Rozellomycota;f__unclassified_Rozellomycota;g__unclassified_Rozellomycota;s__unclassified_Rozellomycota;
OTU1213	d__Fungi;p__Ascomycota;c__Sordariomycetes;o__Hypocreales;f__Nectriaceae;g__Bisifusarium;s__Bisifusarium_dimerum_SH1546389.08FU;
OTU370	d__Fungi;p__Basidiomycota;c__Agaricomycetes;o__Cantharellales;f__Ceratobasidiaceae;g__Waitea;s__Waitea_circinata_SH1211885.08FU;
OTU1320	d__Fungi;p__Ascomycota;c__Dothideomycetes;o__Pleosporales;f__Leptosphaeriaceae;g__Ampelomyces;s__Ampelomyces_quisqualis_SH1511381.08FU;
OTU457	d__Fungi;p__Ascomycota;c__Sordariomycetes;o__Sordariales;f__Lasiosphaeriaceae;g__Cercophora;s__Cercophora_mirabilis_SH1565723.08FU;
OTU788	d__Fungi;p__Ascomycota;c__Dothideomycetes;o__Tubeufiales;f__Tubeufiaceae;g__unclassified_Tubeufiaceae;s__unclassified_Tubeufiaceae;
OTU915	d__Fungi;p__Ascomycota;c__Sordariomycetes;o__Sordariales;f__unclassified_Sordariales;g__unclassified_Sordariales;s__unclassified_Sordariales;
OTU695	d__Fungi;p__Ascomycota;c__Pezizomycetes;o__Pezizales;f__Pezizaceae;g__Oedocephalum;s__Oedocephalum_adhaerens_SH1188594.08FU;
OTU729	d__Fungi;p__Ascomycota;c__unclassified_Ascomycota;o__unclassified_Ascomycota;f__unclassified_Ascomycota;g__unclassified_Ascomycota;s__unclassified_Ascomycota;
OTU1322	d__Fungi;p__Ascomycota;c__Eurotiomycetes;o__Chaetothyriales;f__Trichomeriaceae;g__Trichomerium;s__Trichomerium_dioscoreae_SH1597914.08FU;
OTU1321	d__Fungi;p__Ascomycota;c__Pezizomycetes;o__Pezizales;f__Pyronemataceae;g__unclassified_Pyronemataceae;s__unclassified_Pyronemataceae;
OTU554	d__Fungi;p__Basidiomycota;c__Agaricomycetes;o__Agaricales;f__Typhulaceae;g__Typhula;s__unclassified_Typhula;
OTU678	d__Fungi;p__Ascomycota;c__Dothideomycetes;o__Dothideomycetes_ord_Incertae_sedis;f__Eremomycetaceae;g__Arthrographis;s__Arthrographis_arxii_SH1562605.08FU;
OTU1490	d__Fungi;p__Basidiomycota;c__Agaricomycetes;o__Russulales;f__Russulaceae;g__Russula;s__Russula_sanguinea_SH1509063.08FU;
OTU1487	d__Fungi;p__Basidiomycota;c__Agaricomycetes;o__Agaricales;f__Agaricaceae;g__Lepiota;s__Lepiota_rufipes_SH1554399.08FU;
OTU1006	d__Fungi;p__Ascomycota;c__Sordariomycetes;o__Hypocreales;f__Hypocreaceae;g__Hypomyces;s__unclassified_Hypomyces;
OTU72	d__Fungi;p__Basidiomycota;c__Agaricomycetes;o__Geastrales;f__Geastraceae;g__Geastrum;s__Geastrum_saccatum_SH1619644.08FU;
OTU839	d__Fungi;p__Mortierellomycota;c__Mortierellomycetes;o__Mortierellales;f__Mortierellaceae;g__Mortierella;s__unclassified_Mortierella;
OTU958	d__Fungi;p__Ascomycota;c__Sordariomycetes;o__Hypocreales;f__Hypocreaceae;g__Monocillium;s__Monocillium_tenue_SH1143456.08FU;
OTU470	d__Fungi;p__Ascomycota;c__Sordariomycetes;o__Sordariales;f__Sordariales_fam_Incertae_sedis;g__Remersonia;s__Remersonia_thermophila_SH1615721.08FU;
OTU1442	d__Fungi;p__Basidiomycota;c__Agaricomycetes;o__Cantharellales;f__Ceratobasidiaceae;g__Ceratobasidium;s__unclassified_Ceratobasidium;
OTU1058	d__Fungi;p__Ascomycota;c__Sordariomycetes;o__Hypocreales;f__Hypocreales_fam_Incertae_sedis;g__Brachysporium;s__unclassified_Brachysporium;
OTU493	d__Fungi;p__Ascomycota;c__Sordariomycetes;o__Sordariales;f__Chaetomiaceae;g__unclassified_Chaetomiaceae;s__unclassified_Chaetomiaceae;
OTU749	d__Fungi;p__Ascomycota;c__Eurotiomycetes;o__Chaetothyriales;f__Trichomeriaceae;g__Knufia;s__Knufia_cryptophialidica_SH1557311.08FU;
OTU534	d__Fungi;p__Ascomycota;c__Dothideomycetes;o__Dothideomycetes_ord_Incertae_sedis;f__Eremomycetaceae;g__Arthrographis;s__Arthrographis_kalrae_SH1562602.08FU;
OTU341	d__Fungi;p__Ascomycota;c__Sordariomycetes;o__Sordariales;f__Lasiosphaeriaceae;g__Cladorrhinum;s__Cladorrhinum_bulbillosum_SH1551596.08FU;
OTU724	d__Fungi;p__Ascomycota;c__Sordariomycetes;o__Microascales;f__unclassified_Microascales;g__unclassified_Microascales;s__unclassified_Microascales;
OTU1443	d__Fungi;p__Ascomycota;c__Sordariomycetes;o__Sordariales;f__Sordariales_fam_Incertae_sedis;g__Remersonia;s__Remersonia_thermophila_SH1615721.08FU;
OTU1444	d__Fungi;p__Ascomycota;c__Sordariomycetes;o__Ophiostomatales;f__Ophiostomataceae;g__Sporothrix;s__unclassified_Sporothrix;
OTU864	d__Fungi;p__Ascomycota;c__Dothideomycetes;o__Pleosporales;f__unclassified_Pleosporales;g__unclassified_Pleosporales;s__unclassified_Pleosporales;
OTU870	d__Fungi;p__Ascomycota;c__Sordariomycetes;o__Trichosphaeriales;f__Trichosphaeriaceae;g__Nigrospora;s__Nigrospora_oryzae_SH1549606.08FU;
OTU1696	d__Fungi;p__Ascomycota;c__Saccharomycetes;o__Saccharomycetales;f__Pichiaceae;g__Pichia;s__Pichia_mandshurica_SH1508030.08FU;
OTU1697	d__Fungi;p__Basidiomycota;c__Tremellomycetes;o__Tremellales;f__Tremellaceae;g__Tremella;s__Tremella_subalpina_SH1155978.08FU;
OTU940	d__Fungi;p__Ascomycota;c__Sordariomycetes;o__Magnaporthales;f__Magnaporthaceae;g__Magnaporthiopsis;s__Magnaporthiopsis_incrustans_SH1609410.08FU;
OTU1060	d__Fungi;p__Ascomycota;c__Sordariomycetes;o__Sordariales;f__Chaetomiaceae;g__Mycothermus;s__Mycothermus_thermophilus_SH1615605.08FU;
OTU1698	d__Fungi;p__Ascomycota;c__Dothideomycetes;o__unclassified_Dothideomycetes;f__unclassified_Dothideomycetes;g__unclassified_Dothideomycetes;s__unclassified_Dothideomycetes;
OTU1190	d__Fungi;p__Ascomycota;c__Sordariomycetes;o__Hypocreales;f__Hypocreaceae;g__Hypomyces;s__Hypomyces_ochraceus_SH1540110.08FU;
OTU751	d__Fungi;p__Ascomycota;c__Eurotiomycetes;o__Eurotiales;f__Trichocomaceae;g__Talaromyces;s__Talaromyces_purpureogenus_SH1676262.08FU;
OTU185	d__Fungi;p__Basidiomycota;c__Agaricomycetes;o__Trechisporales;f__unclassified_Trechisporales;g__unclassified_Trechisporales;s__unclassified_Trechisporales;
OTU1134	d__Fungi;p__Ascomycota;c__Dothideomycetes;o__Venturiales;f__Sympoventuriaceae;g__Ochroconis;s__Ochroconis_pandanicola_SH1175567.08FU;
OTU807	d__Fungi;p__Ascomycota;c__Sordariomycetes;o__Hypocreales;f__Hypocreaceae;g__unclassified_Hypocreaceae;s__unclassified_Hypocreaceae;
OTU1450	d__Fungi;p__Ascomycota;c__Sordariomycetes;o__Hypocreales;f__Nectriaceae;g__Fusarium;s__Fusarium_solani_SH1546434.08FU;
OTU1449	d__Fungi;p__Mortierellomycota;c__Mortierellomycetes;o__Mortierellales;f__Mortierellaceae;g__Mortierella;s__unclassified_Mortierella;
OTU479	d__Fungi;p__Ascomycota;c__Sordariomycetes;o__Hypocreales;f__Nectriaceae;g__Cylindrocarpon;s__unclassified_Cylindrocarpon;
OTU516	d__Fungi;p__Ascomycota;c__Leotiomycetes;o__Helotiales;f__Leotiaceae;g__Alatospora;s__unclassified_Alatospora;
OTU1196	d__Fungi;p__Ascomycota;c__Sordariomycetes;o__Hypocreales;f__Nectriaceae;g__Volutella;s__Volutella_consors_SH1561518.08FU;
OTU906	d__Fungi;p__Ascomycota;c__Sordariomycetes;o__Sordariales;f__Sordariaceae;g__unclassified_Sordariaceae;s__unclassified_Sordariaceae;
OTU495	d__Fungi;p__Ascomycota;c__Dothideomycetes;o__Pleosporales;f__Cucurbitariaceae;g__Cucurbitaria;s__Cucurbitaria_berberidis_SH1597397.08FU;
OTU645	d__Fungi;p__Ascomycota;c__Sordariomycetes;o__Sordariales;f__unclassified_Sordariales;g__unclassified_Sordariales;s__unclassified_Sordariales;
OTU725	d__Fungi;p__Ascomycota;c__Sordariomycetes;o__Sordariales;f__unclassified_Sordariales;g__unclassified_Sordariales;s__unclassified_Sordariales;
OTU1703	d__Fungi;p__Blastocladiomycota;c__Blastocladiomycetes;o__Blastocladiales;f__Blastocladiaceae;g__Allomyces;s__Allomyces_arbusculus_SH1151305.08FU;
OTU658	d__Fungi;p__Chytridiomycota;c__Rhizophydiomycetes;o__Rhizophydiales;f__unclassified_Rhizophydiales;g__unclassified_Rhizophydiales;s__unclassified_Rhizophydiales;
OTU671	d__Fungi;p__Ascomycota;c__Sordariomycetes;o__Sordariales;f__Sordariaceae;g__Sordaria;s__Sordaria_fimicola_SH1876744.08FU;
OTU1046	d__Fungi;p__Ascomycota;c__Pezizomycetes;o__Pezizales;f__Ascobolaceae;g__Ascobolus;s__unclassified_Ascobolus;
OTU1705	d__Fungi;p__Chytridiomycota;c__Spizellomycetes;o__Spizellomycetales;f__Spizellomycetaceae;g__Gaertneriomyces;s__Gaertneriomyces_semiglobifer_SH1244687.08FU;
OTU480	d__Fungi;p__Blastocladiomycota;c__unclassified_Blastocladiomycota;o__unclassified_Blastocladiomycota;f__unclassified_Blastocladiomycota;g__unclassified_Blastocladiomycota;s__unclassified_Blastocladiomycota;
OTU1298	d__Fungi;p__Mucoromycota;c__Umbelopsidomycetes;o__Umbelopsidales;f__Umbelopsidaceae;g__Umbelopsis;s__unclassified_Umbelopsis;
OTU1711	d__Fungi;p__Chytridiomycota;c__Rhizophlyctidomycetes;o__Rhizophlyctidales;f__Rhizophlyctidaceae;g__Rhizophlyctis;s__unclassified_Rhizophlyctis;
OTU808	d__Fungi;p__Ascomycota;c__Sordariomycetes;o__Myrmecridiales;f__Myrmecridiaceae;g__Myrmecridium;s__Myrmecridium_schulzeri_SH1539593.08FU;
OTU1454	d__Fungi;p__Ascomycota;c__Dothideomycetes;o__Pleosporales;f__Pleosporaceae;g__Bipolaris;s__Bipolaris_axonopicola_SH2179947.08FU;
OTU1113	d__Fungi;p__Ascomycota;c__Sordariomycetes;o__Sordariales;f__Chaetomiaceae;g__unclassified_Chaetomiaceae;s__unclassified_Chaetomiaceae;
OTU521	d__Fungi;p__Rozellomycota;c__unclassified_Rozellomycota;o__unclassified_Rozellomycota;f__unclassified_Rozellomycota;g__unclassified_Rozellomycota;s__unclassified_Rozellomycota;
OTU865	d__Fungi;p__Basidiomycota;c__Agaricomycetes;o__Russulales;f__Peniophoraceae;g__Subulicystidium;s__Subulicystidium_longisporum_SH1173365.08FU;
OTU1713	d__Fungi;p__Ascomycota;c__Leotiomycetes;o__Helotiales;f__Myxotrichaceae;g__Oidiodendron;s__Oidiodendron_tenuissimum_SH1565501.08FU;
OTU2101	d__Fungi;p__Rozellomycota;c__unclassified_Rozellomycota;o__unclassified_Rozellomycota;f__unclassified_Rozellomycota;g__unclassified_Rozellomycota;s__unclassified_Rozellomycota;
OTU1714	d__Fungi;p__Ascomycota;c__Sordariomycetes;o__Sordariales;f__Lasiosphaeriaceae;g__unclassified_Lasiosphaeriaceae;s__unclassified_Lasiosphaeriaceae;
OTU1115	d__Fungi;p__Ascomycota;c__Sordariomycetes;o__unclassified_Sordariomycetes;f__unclassified_Sordariomycetes;g__unclassified_Sordariomycetes;s__unclassified_Sordariomycetes;
OTU565	d__Fungi;p__Basidiomycota;c__Tremellomycetes;o__Filobasidiales;f__Piskurozymaceae;g__Solicoccozyma;s__Solicoccozyma_aeria_SH1649270.08FU;
OTU2103	d__Fungi;p__Basidiomycota;c__Agaricomycetes;o__Hymenochaetales;f__unclassified_Hymenochaetales;g__unclassified_Hymenochaetales;s__unclassified_Hymenochaetales;
OTU1850	d__Fungi;p__Glomeromycota;c__Paraglomeromycetes;o__Paraglomerales;f__unclassified_Paraglomerales;g__unclassified_Paraglomerales;s__unclassified_Paraglomerales;
OTU365	d__Fungi;p__Ascomycota;c__Sordariomycetes;o__Glomerellales;f__Plectosphaerellaceae;g__Sodiomyces;s__Sodiomyces_magadii_SH1518372.08FU;
OTU81	d__Fungi;p__Ascomycota;c__Orbiliomycetes;o__Orbiliales;f__Orbiliaceae;g__Orbilia;s__Orbilia_aristata_SH1238566.08FU;
OTU319	d__Fungi;p__Ascomycota;c__Sordariomycetes;o__Sordariales;f__Chaetomiaceae;g__Zopfiella;s__unclassified_Zopfiella;
OTU809	d__Fungi;p__Basidiomycota;c__Agaricomycetes;o__Agaricales;f__Bolbitiaceae;g__Bolbitius;s__Bolbitius_coprophilus_SH1521619.08FU;
OTU1324	d__Fungi;p__Ascomycota;c__Eurotiomycetes;o__Chaetothyriales;f__Trichomeriaceae;g__Knufia;s__Knufia_karalitana_SH1557307.08FU;
OTU2109	d__Fungi;p__Ascomycota;c__Dothideomycetes;o__Pleosporales;f__unclassified_Pleosporales;g__unclassified_Pleosporales;s__unclassified_Pleosporales;
OTU225	d__Fungi;p__Basidiomycota;c__Agaricomycetes;o__Cantharellales;f__Cantharellales_fam_Incertae_sedis;g__Minimedusa;s__Minimedusa_polyspora_SH1723540.08FU;
OTU1048	d__Fungi;p__Basidiomycota;c__Cystobasidiomycetes;o__Cystobasidiales;f__Cystobasidiaceae;g__Occultifur;s__Occultifur_externus_SH1613470.08FU;
OTU1724	d__Fungi;p__Basidiomycota;c__Agaricomycetes;o__Agaricales;f__Cyphellaceae;g__unclassified_Cyphellaceae;s__unclassified_Cyphellaceae;
OTU2116	d__Fungi;p__Ascomycota;c__Sordariomycetes;o__Sordariales;f__Lasiosphaeriaceae;g__Cladorrhinum;s__Cladorrhinum_bulbillosum_SH1176841.08FU;
OTU2117	d__Fungi;p__Basidiomycota;c__Agaricomycetes;o__Agaricales;f__Agaricaceae;g__Melanophyllum;s__Melanophyllum_haematospermum_SH1213265.08FU;
OTU570	d__Fungi;p__Ascomycota;c__Sordariomycetes;o__unclassified_Sordariomycetes;f__unclassified_Sordariomycetes;g__unclassified_Sordariomycetes;s__unclassified_Sordariomycetes;
OTU991	d__Fungi;p__Ascomycota;c__Sordariomycetes;o__Sordariales;f__Lasiosphaeriaceae;g__Schizothecium;s__Schizothecium_glutinans_SH1615710.08FU;
OTU456	d__Fungi;p__Ascomycota;c__Pezizomycetes;o__Pezizales;f__Pyronemataceae;g__unclassified_Pyronemataceae;s__unclassified_Pyronemataceae;
OTU946	d__Fungi;p__Ascomycota;c__Sordariomycetes;o__Coniochaetales;f__Coniochaetaceae;g__Coniochaeta;s__Coniochaeta_gigantospora_SH1837311.08FU;
OTU783	d__Fungi;p__Rozellomycota;c__Rozellomycotina_cls_Incertae_sedis;o__GS08;f__unclassified_GS08;g__unclassified_GS08;s__unclassified_GS08;
OTU296	d__Fungi;p__Ascomycota;c__Leotiomycetes;o__Helotiales;f__Hyaloscyphaceae;g__unclassified_Hyaloscyphaceae;s__unclassified_Hyaloscyphaceae;
OTU2121	d__Fungi;p__Glomeromycota;c__Glomeromycetes;o__Glomerales;f__Glomeraceae;g__Glomus;s__unclassified_Glomus;
OTU834	d__Fungi;p__Ascomycota;c__Sordariomycetes;o__Chaetosphaeriales;f__Chaetosphaeriaceae;g__unclassified_Chaetosphaeriaceae;s__unclassified_Chaetosphaeriaceae;
OTU2128	d__Fungi;p__Ascomycota;c__Sordariomycetes;o__Sordariales;f__Sordariales_fam_Incertae_sedis;g__Remersonia;s__Remersonia_thermophila_SH1615721.08FU;
OTU188	d__Fungi;p__Ascomycota;c__Pezizomycetes;o__Pezizales;f__Ascobolaceae;g__Ascobolus;s__unclassified_Ascobolus;
OTU947	d__Fungi;p__Ascomycota;c__Dothideomycetes;o__Pleosporales;f__Massarinaceae;g__Stagonospora;s__Stagonospora_perfecta_SH1576719.08FU;
OTU388	d__Fungi;p__Ascomycota;c__Sordariomycetes;o__Sordariales;f__Sordariales_fam_Incertae_sedis;g__Ramophialophora;s__Ramophialophora_humicola_SH1615709.08FU;
OTU1114	d__Fungi;p__Ascomycota;c__Pezizomycetes;o__Pezizales;f__Pyronemataceae;g__unclassified_Pyronemataceae;s__unclassified_Pyronemataceae;
OTU1357	d__Fungi;p__Ascomycota;c__Sordariomycetes;o__Boliniales;f__Boliniales_fam_Incertae_sedis;g__Paramicrothyrium;s__unclassified_Paramicrothyrium;
OTU2136	d__Fungi;p__Ascomycota;c__Sordariomycetes;o__Hypocreales;f__Nectriaceae;g__Fusarium;s__Fusarium_domesticum_SH1546381.08FU;
OTU660	d__Fungi;p__Ascomycota;c__Sordariomycetes;o__Magnaporthales;f__Magnaporthaceae;g__Pyricularia;s__Pyricularia_parasitica_SH1154158.08FU;
OTU1467	d__Fungi;p__Ascomycota;c__Sordariomycetes;o__Sordariales;f__Sordariales_fam_Incertae_sedis;g__Remersonia;s__Remersonia_thermophila_SH1615721.08FU;
OTU1174	d__Fungi;p__Ascomycota;c__Dothideomycetes;o__Capnodiales;f__Teratosphaeriaceae;g__Devriesia;s__unclassified_Devriesia;
OTU711	d__Fungi;p__Ascomycota;c__Dothideomycetes;o__Pleosporales;f__Pleosporales_fam_Incertae_sedis;g__Pseudorobillarda;s__Pseudorobillarda_phragmitis_SH1558907.08FU;
OTU1305	d__Fungi;p__Ascomycota;c__Sordariomycetes;o__Hypocreales;f__Ophiocordycipitaceae;g__Ophiocordyceps;s__Ophiocordyceps_konnoana_SH1242074.08FU;
OTU1019	d__Fungi;p__Ascomycota;c__Sordariomycetes;o__Hypocreales;f__Hypocreales_fam_Incertae_sedis;g__Sarocladium;s__Sarocladium_glaucum_SH1541931.08FU;
OTU1470	d__Fungi;p__Ascomycota;c__Leotiomycetes;o__Helotiales;f__Helotiales_fam_Incertae_sedis;g__Cadophora;s__unclassified_Cadophora;
OTU2143	d__Fungi;p__Ascomycota;c__Eurotiomycetes;o__Onygenales;f__Gymnoascaceae;g__Gymnoascus;s__unclassified_Gymnoascus;
OTU910	d__Fungi;p__Ascomycota;c__Eurotiomycetes;o__Chaetothyriales;f__Herpotrichiellaceae;g__Exophiala;s__Exophiala_cancerae_SH1635782.08FU;
OTU1474	d__Fungi;p__Ascomycota;c__Dothideomycetes;o__Tubeufiales;f__Tubeufiaceae;g__unclassified_Tubeufiaceae;s__unclassified_Tubeufiaceae;
OTU1123	d__Fungi;p__Ascomycota;c__Sordariomycetes;o__Glomerellales;f__Glomerellaceae;g__Colletotrichum;s__Colletotrichum_destructivum_SH2219021.08FU;
OTU2148	d__Fungi;p__Ascomycota;c__Sordariomycetes;o__Ophiostomatales;f__Ophiostomataceae;g__Sporothrix;s__unclassified_Sporothrix;
OTU951	d__Fungi;p__Basidiomycota;c__Tremellomycetes;o__Tremellales;f__Bulleribasidiaceae;g__Vishniacozyma;s__Vishniacozyma_carnescens_SH1528208.08FU;
OTU2149	d__Fungi;p__Ascomycota;c__Pezizomycetes;o__Pezizales;f__unclassified_Pezizales;g__unclassified_Pezizales;s__unclassified_Pezizales;
OTU2151	d__Fungi;p__Basidiomycota;c__Agaricomycetes;o__Agaricales;f__Cyphellaceae;g__Henningsomyces;s__Henningsomyces_candidus_SH1158563.08FU;
OTU1206	d__Fungi;p__Basidiomycota;c__Tremellomycetes;o__Trichosporonales;f__Tetragoniomycetaceae;g__Cryptotrichosporon;s__Cryptotrichosporon_tibetense_SH1616929.08FU;
OTU2150	d__Fungi;p__Ascomycota;c__Sordariomycetes;o__Xylariales;f__Xylariaceae;g__Entoleuca;s__unclassified_Entoleuca;
OTU2156	d__Fungi;p__Ascomycota;c__Orbiliomycetes;o__Orbiliales;f__unclassified_Orbiliales;g__unclassified_Orbiliales;s__unclassified_Orbiliales;
OTU1475	d__Fungi;p__Ascomycota;c__Eurotiomycetes;o__Chaetothyriales;f__Trichomeriaceae;g__Knufia;s__Knufia_perforans_SH1557326.08FU;
OTU2155	d__Fungi;p__Ascomycota;c__Leotiomycetes;o__Helotiales;f__Helotiaceae;g__Articulospora;s__unclassified_Articulospora;
OTU1292	d__Fungi;p__Ascomycota;c__Dothideomycetes;o__Capnodiales;f__Cladosporiaceae;g__Rachicladosporium;s__unclassified_Rachicladosporium;
OTU1527	d__Fungi;p__Ascomycota;c__Leotiomycetes;o__Helotiales;f__Helotiaceae;g__Mycofalcella;s__Mycofalcella_calcarata_SH1684712.08FU;
OTU485	d__Fungi;p__Ascomycota;c__Eurotiomycetes;o__Chaetothyriales;f__Cyphellophoraceae;g__Cyphellophora;s__Cyphellophora_laciniata_SH1636082.08FU;
OTU2246	d__Fungi;p__Ascomycota;c__Sordariomycetes;o__Hypocreales;f__Hypocreaceae;g__Trichoderma;s__Trichoderma_asperellum_SH1150772.08FU;
OTU2159	d__Fungi;p__Rozellomycota;c__unclassified_Rozellomycota;o__unclassified_Rozellomycota;f__unclassified_Rozellomycota;g__unclassified_Rozellomycota;s__unclassified_Rozellomycota;
OTU2154	d__Fungi;p__Glomeromycota;c__Glomeromycetes;o__Glomerales;f__Glomeraceae;g__Glomus;s__unclassified_Glomus;
OTU1344	d__Fungi;p__Ascomycota;c__Pezizomycetes;o__Pezizales;f__Ascobolaceae;g__Ascobolus;s__unclassified_Ascobolus;
OTU2160	d__Fungi;p__Ascomycota;c__Dothideomycetes;o__Pleosporales;f__unclassified_Pleosporales;g__unclassified_Pleosporales;s__unclassified_Pleosporales;
OTU899	d__Fungi;p__Ascomycota;c__Dothideomycetes;o__Venturiales;f__Venturiaceae;g__Venturia;s__unclassified_Venturia;
OTU662	d__Fungi;p__Ascomycota;c__Orbiliomycetes;o__Orbiliales;f__Orbiliaceae;g__Dactylaria;s__unclassified_Dactylaria;
OTU1125	d__Fungi;p__Ascomycota;c__Dothideomycetes;o__Pleosporales;f__Phaeosphaeriaceae;g__Leptospora;s__Leptospora_rubella_SH1595854.08FU;
OTU522	d__Fungi;p__Basidiomycota;c__Agaricomycetes;o__Sebacinales;f__unclassified_Sebacinales;g__unclassified_Sebacinales;s__unclassified_Sebacinales;
OTU1963	d__Fungi;p__Mortierellomycota;c__Mortierellomycetes;o__Mortierellales;f__Mortierellaceae;g__Mortierella;s__Mortierella_sarnyensis_SH1557040.08FU;
OTU1695	d__Fungi;p__unclassified_Fungi;c__unclassified_Fungi;o__unclassified_Fungi;f__unclassified_Fungi;g__unclassified_Fungi;s__unclassified_Fungi;
OTU1469	d__Fungi;p__Ascomycota;c__Sordariomycetes;o__Hypocreales;f__Nectriaceae;g__Microcera;s__Microcera_rubra_SH1546345.08FU;
OTU2352	d__Fungi;p__Basidiomycota;c__Agaricomycetes;o__Thelephorales;f__Thelephoraceae;g__Pseudotomentella;s__unclassified_Pseudotomentella;
OTU628	d__Fungi;p__Aphelidiomycota;c__Aphelidiomycetes;o__GS16;f__unclassified_GS16;g__unclassified_GS16;s__unclassified_GS16;
OTU2070	d__Fungi;p__Ascomycota;c__Leotiomycetes;o__Helotiales;f__Helotiaceae;g__Tetracladium;s__Tetracladium_furcatum_SH1648814.08FU;
OTU2299	d__Fungi;p__Basidiomycota;c__Agaricomycetes;o__Agaricales;f__Psathyrellaceae;g__Coprinopsis;s__Coprinopsis_vermiculifer_SH1186646.08FU;
OTU1296	d__Fungi;p__Ascomycota;c__Pezizomycetes;o__Pezizales;f__Ascodesmidaceae;g__Cephaliophora;s__unclassified_Cephaliophora;
OTU2113	d__Fungi;p__Ascomycota;c__Orbiliomycetes;o__Orbiliales;f__unclassified_Orbiliales;g__unclassified_Orbiliales;s__unclassified_Orbiliales;
OTU997	d__Fungi;p__Ascomycota;c__Sordariomycetes;o__Sordariales;f__Sordariales_fam_Incertae_sedis;g__Ramophialophora;s__unclassified_Ramophialophora;
OTU1341	d__Fungi;p__Mortierellomycota;c__Mortierellomycetes;o__Mortierellales;f__Mortierellaceae;g__Mortierella;s__Mortierella_beljakovae_SH1554355.08FU;
OTU273	d__Fungi;p__Ascomycota;c__Sordariomycetes;o__Magnaporthales;f__Magnaporthaceae;g__Magnaporthiopsis;s__Magnaporthiopsis_panicorum_SH1609416.08FU;
OTU2028	d__Fungi;p__Mucoromycota;c__Umbelopsidomycetes;o__Umbelopsidales;f__Umbelopsidaceae;g__Umbelopsis;s__Umbelopsis_isabellina_SH1522249.08FU;
OTU1738	d__Fungi;p__Ascomycota;c__Dothideomycetes;o__Pleosporales;f__Tetraplosphaeriaceae;g__Tetraplosphaeria;s__Tetraplosphaeria_yakushimensis_SH1651182.08FU;
OTU1640	d__Fungi;p__Ascomycota;c__Eurotiomycetes;o__Chaetothyriales;f__Herpotrichiellaceae;g__Exophiala;s__Exophiala_moniliae_SH1529603.08FU;
OTU1507	d__Fungi;p__Ascomycota;c__Eurotiomycetes;o__Chaetothyriales;f__Trichomeriaceae;g__Knufia;s__Knufia_cryptophialidica_SH1557311.08FU;
OTU600	d__Fungi;p__Ascomycota;c__Pezizomycetes;o__Pezizales;f__Ascodesmidaceae;g__Cephaliophora;s__unclassified_Cephaliophora;
OTU1074	d__Fungi;p__Ascomycota;c__Sordariomycetes;o__Myrmecridiales;f__Myrmecridiaceae;g__Myrmecridium;s__Myrmecridium_schulzeri_SH1539593.08FU;
OTU1021	d__Fungi;p__Basidiomycota;c__Microbotryomycetes;o__Sporidiobolales;f__Sporidiobolaceae;g__Rhodotorula;s__Rhodotorula_diobovata_SH1558729.08FU;
OTU2176	d__Fungi;p__Basidiomycota;c__Microbotryomycetes;o__Microbotryomycetes_ord_Incertae_sedis;f__Chrysozymaceae;g__Fellozyma;s__unclassified_Fellozyma;
OTU104	d__Fungi;p__Chytridiomycota;c__Chytridiomycetes;o__unclassified_Chytridiomycetes;f__unclassified_Chytridiomycetes;g__unclassified_Chytridiomycetes;s__unclassified_Chytridiomycetes;
OTU815	d__Fungi;p__Ascomycota;c__Eurotiomycetes;o__Eurotiales;f__Aspergillaceae;g__Aspergillus;s__Aspergillus_fumigatus_SH1530040.08FU;
OTU58	d__Fungi;p__Ascomycota;c__Sordariomycetes;o__Sordariales;f__Lasiosphaeriaceae;g__Cladorrhinum;s__Cladorrhinum_flexuosum_SH1505058.08FU;
OTU1008	d__Fungi;p__Ascomycota;c__Sordariomycetes;o__Glomerellales;f__Plectosphaerellaceae;g__Gibellulopsis;s__unclassified_Gibellulopsis;
OTU696	d__Fungi;p__Ascomycota;c__Sordariomycetes;o__Microascales;f__Microascaceae;g__Pseudallescheria;s__Pseudallescheria_angusta_SH1747795.08FU;
OTU1192	d__Fungi;p__Ascomycota;c__Sordariomycetes;o__Hypocreales;f__Nectriaceae;g__Macroconia;s__Macroconia_leptosphaeriae_SH1188246.08FU;
OTU836	d__Fungi;p__Ascomycota;c__Dothideomycetes;o__Dothideales;f__Dothideaceae;g__Scleroconidioma;s__Scleroconidioma_sphagnicola_SH1515063.08FU;
OTU1310	d__Fungi;p__Ascomycota;c__Sordariomycetes;o__Glomerellales;f__Plectosphaerellaceae;g__Acrostalagmus;s__Acrostalagmus_luteoalbus_SH1518371.08FU;
OTU1209	d__Fungi;p__unclassified_Fungi;c__unclassified_Fungi;o__unclassified_Fungi;f__unclassified_Fungi;g__unclassified_Fungi;s__unclassified_Fungi;
OTU1233	d__Fungi;p__Ascomycota;c__Pezizomycetes;o__Pezizales;f__Ascobolaceae;g__Ascobolus;s__Ascobolus_crenulatus_SH1615351.08FU;
OTU916	d__Fungi;p__Ascomycota;c__Eurotiomycetes;o__Chaetothyriales;f__Trichomeriaceae;g__Knufia;s__Knufia_karalitana_SH1557307.08FU;
OTU842	d__Fungi;p__Basidiomycota;c__Agaricomycetes;o__Agaricales;f__Pluteaceae;g__Volvariella;s__Volvariella_caesiotincta_SH1241080.08FU;
OTU992	d__Fungi;p__Basidiomycota;c__Agaricomycetes;o__Agaricales;f__Typhulaceae;g__Typhula;s__unclassified_Typhula;
OTU1797	d__Fungi;p__Ascomycota;c__Sordariomycetes;o__Sordariales;f__Lasiosphaeriaceae;g__Cercophora;s__Cercophora_mirabilis_SH1565723.08FU;
OTU2309	d__Fungi;p__Ascomycota;c__Orbiliomycetes;o__Orbiliales;f__Orbiliaceae;g__Dactylaria;s__unclassified_Dactylaria;
OTU1312	d__Fungi;p__Mortierellomycota;c__Mortierellomycetes;o__Mortierellales;f__Mortierellaceae;g__Mortierella;s__Mortierella_ambigua_SH1573330.08FU;
OTU1311	d__Fungi;p__unclassified_Fungi;c__unclassified_Fungi;o__unclassified_Fungi;f__unclassified_Fungi;g__unclassified_Fungi;s__unclassified_Fungi;
OTU1211	d__Fungi;p__Mortierellomycota;c__Mortierellomycetes;o__Mortierellales;f__Mortierellaceae;g__Mortierella;s__Mortierella_kuhlmanii_SH1724700.08FU;
OTU1739	d__Fungi;p__Ascomycota;c__Eurotiomycetes;o__Onygenales;f__unclassified_Onygenales;g__unclassified_Onygenales;s__unclassified_Onygenales;
OTU2167	d__Fungi;p__Blastocladiomycota;c__Blastocladiomycetes;o__Blastocladiales;f__Catenariaceae;g__Catenaria;s__Catenaria_anguillulae_SH1176470.08FU;
OTU1003	d__Fungi;p__Ascomycota;c__Eurotiomycetes;o__Chaetothyriales;f__Cyphellophoraceae;g__Cyphellophora;s__Cyphellophora_laciniata_SH1636082.08FU;
OTU623	d__Fungi;p__Ascomycota;c__Sordariomycetes;o__Hypocreales;f__Nectriaceae;g__Nectria;s__Nectria_pseudotrichia_SH1565320.08FU;
OTU989	d__Fungi;p__Basidiomycota;c__Agaricomycetes;o__Auriculariales;f__Auriculariales_fam_Incertae_sedis;g__Oliveonia;s__Oliveonia_pauxilla_SH1212235.08FU;
OTU1212	d__Fungi;p__Basidiomycota;c__Agaricomycetes;o__Agaricales;f__Clavariaceae;g__Clavaria;s__unclassified_Clavaria;
OTU2038	d__Fungi;p__Basidiomycota;c__Agaricomycetes;o__Cantharellales;f__Cantharellales_fam_Incertae_sedis;g__Minimedusa;s__Minimedusa_polyspora_SH1556024.08FU;
OTU1760	d__Fungi;p__Basidiomycota;c__Microbotryomycetes;o__Leucosporidiales;f__Leucosporidiaceae;g__Leucosporidium;s__Leucosporidium_golubevii_SH1651372.08FU;
OTU1494	d__Fungi;p__Basidiomycota;c__Tremellomycetes;o__Tremellales;f__Bulleribasidiaceae;g__Vishniacozyma;s__Vishniacozyma_dimennae_SH1544133.08FU;
OTU785	d__Fungi;p__Ascomycota;c__Sordariomycetes;o__Sordariales;f__Chaetomiaceae;g__Chaetomium;s__Chaetomium_jodhpurense_SH1615631.08FU;
OTU782	d__Fungi;p__Mortierellomycota;c__Mortierellomycetes;o__Mortierellales;f__Mortierellaceae;g__Mortierella;s__Mortierella_exigua_SH1557024.08FU;
OTU2217	d__Fungi;p__Ascomycota;c__Sordariomycetes;o__Sordariales;f__Lasiosphaeriaceae;g__unclassified_Lasiosphaeriaceae;s__unclassified_Lasiosphaeriaceae;
OTU1740	d__Fungi;p__Ascomycota;c__Eurotiomycetes;o__Eurotiales;f__Aspergillaceae;g__Penicillium;s__Penicillium_amphipolaria_SH1535844.08FU;
OTU1339	d__Fungi;p__Ascomycota;c__Sordariomycetes;o__Microascales;f__Halosphaeriaceae;g__Natantispora;s__Natantispora_unipolaris_SH1243415.08FU;
OTU760	d__Fungi;p__Ascomycota;c__Sordariomycetes;o__Xylariales;f__Xylariales_fam_Incertae_sedis;g__Fusidium;s__unclassified_Fusidium;
OTU1236	d__Fungi;p__Ascomycota;c__Dothideomycetes;o__Capnodiales;f__Dissoconiaceae;g__Dissoconium;s__Dissoconium_eucalypti_SH1930245.08FU;
OTU2095	d__Fungi;p__Ascomycota;c__Dothideomycetes;o__Pleosporales;f__Phaeosphaeriaceae;g__unclassified_Phaeosphaeriaceae;s__unclassified_Phaeosphaeriaceae;
OTU466	d__Fungi;p__Rozellomycota;c__Rozellomycotina_cls_Incertae_sedis;o__GS05;f__unclassified_GS05;g__unclassified_GS05;s__unclassified_GS05;
OTU1741	d__Fungi;p__Ascomycota;c__Sordariomycetes;o__Sordariales;f__Lasiosphaeriaceae;g__Schizothecium;s__Schizothecium_carpinicola_SH1615620.08FU;
OTU2169	d__Fungi;p__Ascomycota;c__Archaeorhizomycetes;o__Archaeorhizomycetales;f__Archaeorhizomycetaceae;g__Archaeorhizomyces;s__unclassified_Archaeorhizomyces;
OTU999	d__Fungi;p__Chytridiomycota;c__unclassified_Chytridiomycota;o__unclassified_Chytridiomycota;f__unclassified_Chytridiomycota;g__unclassified_Chytridiomycota;s__unclassified_Chytridiomycota;
OTU1306	d__Fungi;p__Basidiomycota;c__Microbotryomycetes;o__Sporidiobolales;f__unclassified_Sporidiobolales;g__unclassified_Sporidiobolales;s__unclassified_Sporidiobolales;
OTU1481	d__Fungi;p__Glomeromycota;c__Glomeromycetes;o__Glomerales;f__Glomeraceae;g__Dominikia;s__unclassified_Dominikia;
OTU874	d__Fungi;p__Ascomycota;c__Leotiomycetes;o__Helotiales;f__Helotiales_fam_Incertae_sedis;g__Cadophora;s__Cadophora_orchidicola_SH1545910.08FU;
OTU1447	d__Fungi;p__Mortierellomycota;c__Mortierellomycetes;o__Mortierellales;f__Mortierellaceae;g__Mortierella;s__unclassified_Mortierella;
OTU2170	d__Fungi;p__Basidiomycota;c__Agaricomycetes;o__Agaricales;f__Entolomataceae;g__Clitopilus;s__Clitopilus_prunulus_SH1574444.08FU;
OTU230	d__Fungi;p__Basidiomycota;c__Agaricomycetes;o__Agaricales;f__Agaricaceae;g__Lepiota;s__Lepiota_cristata_SH1554395.08FU;
OTU714	d__Fungi;p__Basidiomycota;c__Agaricomycetes;o__Agaricales;f__Agaricaceae;g__Coprinus;s__Coprinus_annuloporus_SH1566151.08FU;
OTU588	d__Fungi;p__Basidiomycota;c__Tremellomycetes;o__Filobasidiales;f__Piskurozymaceae;g__Solicoccozyma;s__Solicoccozyma_terrea_SH1649269.08FU;
OTU2140	d__Fungi;p__Ascomycota;c__Sordariomycetes;o__Sordariales;f__unclassified_Sordariales;g__unclassified_Sordariales;s__unclassified_Sordariales;
OTU1121	d__Fungi;p__Ascomycota;c__Dothideomycetes;o__Pleosporales;f__Pleosporaceae;g__Dendryphiella;s__unclassified_Dendryphiella;
OTU1491	d__Fungi;p__Ascomycota;c__unclassified_Ascomycota;o__unclassified_Ascomycota;f__unclassified_Ascomycota;g__unclassified_Ascomycota;s__unclassified_Ascomycota;
OTU1456	d__Fungi;p__Ascomycota;c__Sordariomycetes;o__Sordariales;f__Chaetomiaceae;g__Humicola;s__Humicola_phialophoroides_SH1615667.08FU;
OTU1849	d__Fungi;p__Basidiomycota;c__Tremellomycetes;o__Tremellales;f__Tremellaceae;g__Tremella;s__Tremella_yokohamensis_SH1523538.08FU;
OTU750	d__Fungi;p__Ascomycota;c__Leotiomycetes;o__Helotiales;f__Helotiales_fam_Incertae_sedis;g__Leptodontidium;s__unclassified_Leptodontidium;
OTU1326	d__Fungi;p__Ascomycota;c__Eurotiomycetes;o__Eurotiales;f__Aspergillaceae;g__Penicillium;s__Penicillium_parviverrucosum_SH1537332.08FU;
OTU830	d__Fungi;p__Ascomycota;c__Leotiomycetes;o__Helotiales;f__Helotiaceae;g__Articulospora;s__unclassified_Articulospora;
OTU318	d__Fungi;p__Basidiomycota;c__Agaricomycetes;o__Agaricales;f__Agaricaceae;g__Coprinus;s__Coprinus_silvaticus_SH1508513.08FU;
OTU1329	d__Fungi;p__Ascomycota;c__Dothideomycetes;o__Tubeufiales;f__Tubeufiaceae;g__unclassified_Tubeufiaceae;s__unclassified_Tubeufiaceae;
OTU1065	d__Fungi;p__Ascomycota;c__Sordariomycetes;o__Sordariales;f__Chaetomiaceae;g__Zopfiella;s__unclassified_Zopfiella;
OTU2214	d__Fungi;p__Ascomycota;c__Dothideomycetes;o__Pleosporales;f__Teichosporaceae;g__Teichospora;s__Teichospora_rubriostiolata_SH1552781.08FU;
OTU1000	d__Fungi;p__Basidiomycota;c__Agaricomycetes;o__Agaricales;f__Bolbitiaceae;g__Panaeolus;s__Panaeolus_papilionaceus_SH1648513.08FU;
OTU1441	d__Fungi;p__Ascomycota;c__Leotiomycetes;o__Helotiales;f__Leotiaceae;g__Pezoloma;s__Pezoloma_ericae_SH1523822.08FU;
OTU1497	d__Fungi;p__Mortierellomycota;c__Mortierellomycetes;o__Mortierellales;f__Mortierellaceae;g__Mortierella;s__Mortierella_sarnyensis_SH1557018.08FU;
OTU1107	d__Fungi;p__Rozellomycota;c__unclassified_Rozellomycota;o__unclassified_Rozellomycota;f__unclassified_Rozellomycota;g__unclassified_Rozellomycota;s__unclassified_Rozellomycota;
OTU1495	d__Fungi;p__Ascomycota;c__Orbiliomycetes;o__Orbiliales;f__Orbiliaceae;g__Orbilia;s__Orbilia_cotoneastri_SH1146569.08FU;
OTU1338	d__Fungi;p__Ascomycota;c__Dothideomycetes;o__Venturiales;f__Sympoventuriaceae;g__Ochroconis;s__Ochroconis_cordanae_SH1551238.08FU;
OTU387	d__Fungi;p__Ascomycota;c__Sordariomycetes;o__Sordariales;f__Lasiosphaeriaceae;g__Cercophora;s__Cercophora_sparsa_SH1615757.08FU;
OTU1693	d__Fungi;p__Ascomycota;c__Pezizomycetes;o__Pezizales;f__Pyronemataceae;g__unclassified_Pyronemataceae;s__unclassified_Pyronemataceae;
OTU2082	d__Fungi;p__Ascomycota;c__Sordariomycetes;o__Hypocreales;f__Clavicipitaceae;g__unclassified_Clavicipitaceae;s__unclassified_Clavicipitaceae;
OTU949	d__Fungi;p__Ascomycota;c__Sordariomycetes;o__Glomerellales;f__Plectosphaerellaceae;g__Sodiomyces;s__Sodiomyces_magadii_SH1518372.08FU;
OTU959	d__Fungi;p__Ascomycota;c__Dothideomycetes;o__Capnodiales;f__unclassified_Capnodiales;g__unclassified_Capnodiales;s__unclassified_Capnodiales;
OTU2083	d__Fungi;p__unclassified_Fungi;c__unclassified_Fungi;o__unclassified_Fungi;f__unclassified_Fungi;g__unclassified_Fungi;s__unclassified_Fungi;
OTU1201	d__Fungi;p__Ascomycota;c__Sordariomycetes;o__Hypocreales;f__Nectriaceae;g__Fusarium;s__Fusarium_oxysporum_SH1546424.08FU;
OTU1295	d__Fungi;p__Ascomycota;c__Eurotiomycetes;o__Chaetothyriales;f__Herpotrichiellaceae;g__unclassified_Herpotrichiellaceae;s__unclassified_Herpotrichiellaceae;
OTU1445	d__Fungi;p__Ascomycota;c__Sordariomycetes;o__Sordariales;f__Sordariales_fam_Incertae_sedis;g__Staphylotrichum;s__Staphylotrichum_coccosporum_SH1615647.08FU;
OTU1965	d__Fungi;p__Ascomycota;c__Dothideomycetes;o__Venturiales;f__Sympoventuriaceae;g__unclassified_Sympoventuriaceae;s__unclassified_Sympoventuriaceae;
OTU1273	d__Fungi;p__Ascomycota;c__Sordariomycetes;o__Hypocreales;f__Clavicipitaceae;g__Metacordyceps;s__Metacordyceps_chlamydosporia_SH1644902.08FU;
OTU2084	d__Fungi;p__Ascomycota;c__Eurotiomycetes;o__Chaetothyriales;f__unclassified_Chaetothyriales;g__unclassified_Chaetothyriales;s__unclassified_Chaetothyriales;
OTU2085	d__Fungi;p__Ascomycota;c__Dothideomycetes;o__Pleosporales;f__Lophiotremataceae;g__Lophiotrema;s__unclassified_Lophiotrema;
OTU1336	d__Fungi;p__Ascomycota;c__Leotiomycetes;o__Helotiales;f__unclassified_Helotiales;g__unclassified_Helotiales;s__unclassified_Helotiales;
OTU1202	d__Fungi;p__Ascomycota;c__Sordariomycetes;o__Xylariales;f__Amphisphaeriaceae;g__Polyscytalum;s__Polyscytalum_pustulans_SH1545933.08FU;
OTU529	d__Fungi;p__Ascomycota;c__Dothideomycetes;o__Pleosporales;f__Didymellaceae;g__Didymella;s__Didymella_rosea_SH1920714.08FU;
OTU1675	d__Fungi;p__Ascomycota;c__Dothideomycetes;o__Tubeufiales;f__Tubeufiaceae;g__Tubeufia;s__Tubeufia_helicomyces_SH1149800.08FU;
OTU1361	d__Fungi;p__unclassified_Fungi;c__unclassified_Fungi;o__unclassified_Fungi;f__unclassified_Fungi;g__unclassified_Fungi;s__unclassified_Fungi;
OTU1225	d__Fungi;p__Basidiomycota;c__Tremellomycetes;o__Trichosporonales;f__Trichosporonaceae;g__Apiotrichum;s__Apiotrichum_scarabaeorum_SH1616887.08FU;
OTU1422	d__Fungi;p__Ascomycota;c__Eurotiomycetes;o__Chaetothyriales;f__Herpotrichiellaceae;g__Exophiala;s__unclassified_Exophiala;
OTU1981	d__Fungi;p__Ascomycota;c__Sordariomycetes;o__Hypocreales;f__Stachybotryaceae;g__Stachybotrys;s__Stachybotrys_sansevieriae_SH1557968.08FU;
OTU1222	d__Fungi;p__Mortierellomycota;c__Mortierellomycetes;o__Mortierellales;f__Mortierellaceae;g__Mortierella;s__Mortierella_exigua_SH1557028.08FU;
OTU417	d__Fungi;p__Chytridiomycota;c__unclassified_Chytridiomycota;o__unclassified_Chytridiomycota;f__unclassified_Chytridiomycota;g__unclassified_Chytridiomycota;s__unclassified_Chytridiomycota;
OTU1286	d__Fungi;p__Ascomycota;c__Dothideomycetes;o__Botryosphaeriales;f__Botryosphaeriaceae;g__Dothiorella;s__Dothiorella_citricola_SH2131260.08FU;
OTU1678	d__Fungi;p__Ascomycota;c__Sordariomycetes;o__Hypocreales;f__Hypocreaceae;g__Trichoderma;s__Trichoderma_spirale_SH1567965.08FU;
OTU1531	d__Fungi;p__Ascomycota;c__Sordariomycetes;o__Coniochaetales;f__Coniochaetaceae;g__Lecythophora;s__unclassified_Lecythophora;
OTU453	d__Fungi;p__Rozellomycota;c__unclassified_Rozellomycota;o__unclassified_Rozellomycota;f__unclassified_Rozellomycota;g__unclassified_Rozellomycota;s__unclassified_Rozellomycota;
OTU966	d__Fungi;p__Ascomycota;c__Eurotiomycetes;o__Chaetothyriales;f__Trichomeriaceae;g__Knufia;s__Knufia_perforans_SH1557326.08FU;
OTU1112	d__Fungi;p__Basidiomycota;c__Agaricomycetes;o__Agaricales;f__Clavariaceae;g__unclassified_Clavariaceae;s__unclassified_Clavariaceae;
OTU2088	d__Fungi;p__Glomeromycota;c__Glomeromycetes;o__Glomerales;f__Glomeraceae;g__Rhizophagus;s__Rhizophagus_irregularis_SH1570869.08FU;
OTU1007	d__Fungi;p__Ascomycota;c__Leotiomycetes;o__Helotiales;f__unclassified_Helotiales;g__unclassified_Helotiales;s__unclassified_Helotiales;
OTU1452	d__Fungi;p__Glomeromycota;c__Glomeromycetes;o__Glomerales;f__Glomeraceae;g__Rhizophagus;s__Rhizophagus_intraradices_SH1570950.08FU;
OTU1472	d__Fungi;p__Ascomycota;c__Sordariomycetes;o__Hypocreales;f__Clavicipitaceae;g__unclassified_Clavicipitaceae;s__unclassified_Clavicipitaceae;
OTU1532	d__Fungi;p__Ascomycota;c__Leotiomycetes;o__Helotiales;f__Hyaloscyphaceae;g__Ciliolarina;s__Ciliolarina_pinicola_SH1522529.08FU;
OTU2204	d__Fungi;p__Ascomycota;c__Eurotiomycetes;o__Chaetothyriales;f__Herpotrichiellaceae;g__Exophiala;s__Exophiala_oligosperma_SH1575247.08FU;
OTU1730	d__Fungi;p__Ascomycota;c__Dothideomycetes;o__Pleosporales;f__Cucurbitariaceae;g__Neocucurbitaria;s__unclassified_Neocucurbitaria;
OTU692	d__Fungi;p__Basidiomycota;c__Agaricomycetes;o__Russulales;f__Russulales_fam_Incertae_sedis;g__Confertobasidium;s__Confertobasidium_olivaceoalbum_SH1611568.08FU;
OTU2091	d__Fungi;p__Basidiomycota;c__Agaricomycetes;o__Boletales;f__Suillaceae;g__Suillus;s__Suillus_americanus_SH1722464.08FU;
OTU1970	d__Fungi;p__Ascomycota;c__Sordariomycetes;o__Sordariales;f__Chaetomiaceae;g__Thielavia;s__unclassified_Thielavia;
OTU2093	d__Fungi;p__Ascomycota;c__Sordariomycetes;o__Glomerellales;f__Plectosphaerellaceae;g__Gibellulopsis;s__unclassified_Gibellulopsis;
OTU1047	d__Fungi;p__Ascomycota;c__Sordariomycetes;o__Hypocreales;f__Nectriaceae;g__Ilyonectria;s__Ilyonectria_liriodendri_SH1546340.08FU;
OTU1117	d__Fungi;p__Ascomycota;c__Sordariomycetes;o__Hypocreales;f__Ophiocordycipitaceae;g__Hirsutella;s__Hirsutella_vermicola_SH1553242.08FU;
OTU2245	d__Fungi;p__Rozellomycota;c__unclassified_Rozellomycota;o__unclassified_Rozellomycota;f__unclassified_Rozellomycota;g__unclassified_Rozellomycota;s__unclassified_Rozellomycota;
OTU1648	d__Fungi;p__Ascomycota;c__Archaeorhizomycetes;o__Archaeorhizomycetales;f__Archaeorhizomycetaceae;g__Archaeorhizomyces;s__Archaeorhizomyces_borealis_SH1566366.08FU;
OTU2098	d__Fungi;p__Ascomycota;c__Eurotiomycetes;o__Chaetothyriales;f__Trichomeriaceae;g__unclassified_Trichomeriaceae;s__unclassified_Trichomeriaceae;
OTU2297	d__Fungi;p__Ascomycota;c__Sordariomycetes;o__Hypocreales;f__Hypocreaceae;g__Hypomyces;s__unclassified_Hypomyces;
OTU942	d__Fungi;p__Basidiomycota;c__Tremellomycetes;o__Trichosporonales;f__Trichosporonaceae;g__Trichosporon;s__Trichosporon_asahii_SH1216552.08FU;
OTU1302	d__Fungi;p__Ascomycota;c__Sordariomycetes;o__Sordariales;f__Lasiosphaeriaceae;g__Podospora;s__unclassified_Podospora;
OTU2302	d__Fungi;p__Basidiomycota;c__Agaricomycetes;o__Sebacinales;f__Serendipitaceae;g__unclassified_Serendipitaceae;s__unclassified_Serendipitaceae;
OTU1012	d__Fungi;p__Rozellomycota;c__unclassified_Rozellomycota;o__unclassified_Rozellomycota;f__unclassified_Rozellomycota;g__unclassified_Rozellomycota;s__unclassified_Rozellomycota;
OTU2099	d__Fungi;p__Ascomycota;c__Sordariomycetes;o__Branch06;f__unclassified_Branch06;g__unclassified_Branch06;s__unclassified_Branch06;
OTU1303	d__Fungi;p__Blastocladiomycota;c__unclassified_Blastocladiomycota;o__unclassified_Blastocladiomycota;f__unclassified_Blastocladiomycota;g__unclassified_Blastocladiomycota;s__unclassified_Blastocladiomycota;
OTU1504	d__Fungi;p__Ascomycota;c__Eurotiomycetes;o__Chaetothyriales;f__unclassified_Chaetothyriales;g__unclassified_Chaetothyriales;s__unclassified_Chaetothyriales;
OTU2197	d__Fungi;p__Ascomycota;c__Dothideomycetes;o__Botryosphaeriales;f__Botryosphaeriaceae;g__Neofusicoccum;s__Neofusicoccum_batangarum_SH2131906.08FU;
OTU673	d__Fungi;p__Ascomycota;c__Sordariomycetes;o__Sordariales;f__Lasiosphaeriaceae;g__unclassified_Lasiosphaeriaceae;s__unclassified_Lasiosphaeriaceae;
OTU1940	d__Fungi;p__Olpidiomycota;c__Olpidiomycetes;o__Olpidiales;f__Olpidiaceae;g__Olpidium;s__unclassified_Olpidium;
OTU1533	d__Fungi;p__Basidiomycota;c__unclassified_Basidiomycota;o__unclassified_Basidiomycota;f__unclassified_Basidiomycota;g__unclassified_Basidiomycota;s__unclassified_Basidiomycota;
OTU2105	d__Fungi;p__Rozellomycota;c__unclassified_Rozellomycota;o__unclassified_Rozellomycota;f__unclassified_Rozellomycota;g__unclassified_Rozellomycota;s__unclassified_Rozellomycota;
OTU733	d__Fungi;p__Ascomycota;c__Eurotiomycetes;o__Phaeomoniellales;f__Phaeomoniellaceae;g__Phaeomoniella;s__unclassified_Phaeomoniella;
OTU1716	d__Fungi;p__Ascomycota;c__Eurotiomycetes;o__Eurotiales;f__Trichocomaceae;g__Talaromyces;s__Talaromyces_funiculosus_SH1243186.08FU;
OTU471	d__Fungi;p__Ascomycota;c__Sordariomycetes;o__Glomerellales;f__Plectosphaerellaceae;g__Plectosphaerella;s__Plectosphaerella_cucumerina_SH1644454.08FU;
OTU965	d__Fungi;p__Ascomycota;c__Orbiliomycetes;o__Orbiliales;f__Orbiliaceae;g__Brachyphoris;s__Brachyphoris_oviparasitica_SH1518761.08FU;
OTU1964	d__Fungi;p__Mortierellomycota;c__Mortierellomycetes;o__Mortierellales;f__Mortierellaceae;g__Mortierella;s__unclassified_Mortierella;
OTU1717	d__Fungi;p__Ascomycota;c__Sordariomycetes;o__Hypocreales;f__Bionectriaceae;g__Bionectria;s__Bionectria_rossmaniae_SH1522835.08FU;
OTU2108	d__Fungi;p__unclassified_Fungi;c__unclassified_Fungi;o__unclassified_Fungi;f__unclassified_Fungi;g__unclassified_Fungi;s__unclassified_Fungi;
OTU1629	d__Fungi;p__Mortierellomycota;c__Mortierellomycetes;o__Mortierellales;f__Mortierellaceae;g__Mortierella;s__unclassified_Mortierella;
OTU2375	d__Fungi;p__Basidiomycota;c__Microbotryomycetes;o__unclassified_Microbotryomycetes;f__unclassified_Microbotryomycetes;g__unclassified_Microbotryomycetes;s__unclassified_Microbotryomycetes;
OTU1820	d__Fungi;p__Chytridiomycota;c__unclassified_Chytridiomycota;o__unclassified_Chytridiomycota;f__unclassified_Chytridiomycota;g__unclassified_Chytridiomycota;s__unclassified_Chytridiomycota;
OTU2175	d__Fungi;p__Ascomycota;c__Eurotiomycetes;o__Phaeomoniellales;f__Phaeomoniellaceae;g__Phaeomoniella;s__unclassified_Phaeomoniella;
OTU1720	d__Fungi;p__Glomeromycota;c__Glomeromycetes;o__Glomerales;f__Glomeraceae;g__Rhizophagus;s__Rhizophagus_clarus_SH1570782.08FU;
OTU1300	d__Fungi;p__Ascomycota;c__Orbiliomycetes;o__Orbiliales;f__Orbiliaceae;g__Dactylella;s__Dactylella_arnaudii_SH1511055.08FU;
OTU475	d__Fungi;p__Rozellomycota;c__unclassified_Rozellomycota;o__unclassified_Rozellomycota;f__unclassified_Rozellomycota;g__unclassified_Rozellomycota;s__unclassified_Rozellomycota;
OTU963	d__Fungi;p__Ascomycota;c__Sordariomycetes;o__Sordariales;f__unclassified_Sordariales;g__unclassified_Sordariales;s__unclassified_Sordariales;
OTU2257	d__Fungi;p__Mortierellomycota;c__Mortierellomycetes;o__Mortierellales;f__Mortierellaceae;g__Mortierella;s__Mortierella_elongata_SH1557020.08FU;
OTU810	d__Fungi;p__Basidiomycota;c__Agaricomycetes;o__Sebacinales;f__unclassified_Sebacinales;g__unclassified_Sebacinales;s__unclassified_Sebacinales;
OTU1721	d__Fungi;p__unclassified_Fungi;c__unclassified_Fungi;o__unclassified_Fungi;f__unclassified_Fungi;g__unclassified_Fungi;s__unclassified_Fungi;
OTU1459	d__Fungi;p__Ascomycota;c__Sordariomycetes;o__Sordariales;f__Chaetomiaceae;g__Thielavia;s__unclassified_Thielavia;
OTU752	d__Fungi;p__Ascomycota;c__Sordariomycetes;o__Hypocreales;f__Ophiocordycipitaceae;g__Tolypocladium;s__Tolypocladium_pustulatum_SH1649309.08FU;
OTU1426	d__Fungi;p__Basidiomycota;c__Tremellomycetes;o__Filobasidiales;f__Piskurozymaceae;g__Solicoccozyma;s__Solicoccozyma_terricola_SH1649268.08FU;
OTU1199	d__Fungi;p__Mortierellomycota;c__Mortierellomycetes;o__Mortierellales;f__Mortierellaceae;g__Mortierella;s__Mortierella_ambigua_SH1573330.08FU;
OTU2112	d__Fungi;p__Basidiomycota;c__Agaricomycetes;o__Sebacinales;f__Serendipitaceae;g__unclassified_Serendipitaceae;s__unclassified_Serendipitaceae;
OTU1723	d__Fungi;p__Ascomycota;c__Sordariomycetes;o__unclassified_Sordariomycetes;f__unclassified_Sordariomycetes;g__unclassified_Sordariomycetes;s__unclassified_Sordariomycetes;
OTU283	d__Fungi;p__Ascomycota;c__Archaeorhizomycetes;o__Archaeorhizomycetales;f__Archaeorhizomycetaceae;g__Archaeorhizomyces;s__unclassified_Archaeorhizomyces;
OTU1059	d__Fungi;p__Ascomycota;c__Dothideomycetes;o__Pleosporales;f__unclassified_Pleosporales;g__unclassified_Pleosporales;s__unclassified_Pleosporales;
OTU1461	d__Fungi;p__Ascomycota;c__Eurotiomycetes;o__Chaetothyriales;f__Chaetothyriales_fam_Incertae_sedis;g__Strelitziana;s__Strelitziana_africana_SH1613988.08FU;
OTU1625	d__Fungi;p__Ascomycota;c__Sordariomycetes;o__Microascales;f__unclassified_Microascales;g__unclassified_Microascales;s__unclassified_Microascales;
OTU753	d__Fungi;p__Ascomycota;c__Sordariomycetes;o__Hypocreales;f__Nectriaceae;g__Fusarium;s__Fusarium_oxysporum_SH1546424.08FU;
OTU908	d__Fungi;p__Mortierellomycota;c__Mortierellomycetes;o__Mortierellales;f__Mortierellaceae;g__Mortierella;s__unclassified_Mortierella;
OTU1463	d__Fungi;p__Ascomycota;c__Sordariomycetes;o__Sordariales;f__Sordariales_fam_Incertae_sedis;g__Conlarium;s__Conlarium_aquaticum_SH1189393.08FU;
OTU2123	d__Fungi;p__Ascomycota;c__Dothideomycetes;o__Capnodiales;f__unclassified_Capnodiales;g__unclassified_Capnodiales;s__unclassified_Capnodiales;
OTU2126	d__Fungi;p__Mortierellomycota;c__Mortierellomycetes;o__Mortierellales;f__Mortierellaceae;g__Mortierella;s__unclassified_Mortierella;
OTU1466	d__Fungi;p__Ascomycota;c__Eurotiomycetes;o__Eurotiales;f__Aspergillaceae;g__Penicillium;s__Penicillium_scabrosum_SH1530008.08FU;
OTU1049	d__Fungi;p__Mucoromycota;c__Mucoromycetes;o__Mucorales;f__Rhizopodaceae;g__Rhizopus;s__Rhizopus_arrhizus_SH1145921.08FU;
OTU1627	d__Fungi;p__Basidiomycota;c__Agaricomycetes;o__Agaricales;f__Stephanosporaceae;g__unclassified_Stephanosporaceae;s__unclassified_Stephanosporaceae;
OTU784	d__Fungi;p__Ascomycota;c__Leotiomycetes;o__Helotiales;f__Hyaloscyphaceae;g__unclassified_Hyaloscyphaceae;s__unclassified_Hyaloscyphaceae;
OTU1945	d__Fungi;p__Ascomycota;c__Eurotiomycetes;o__Onygenales;f__Onygenales_fam_Incertae_sedis;g__Chrysosporium;s__Chrysosporium_lobatum_SH1552991.08FU;
OTU1068	d__Fungi;p__Ascomycota;c__Sordariomycetes;o__Sordariales;f__Lasiosphaeriaceae;g__Cercophora;s__Cercophora_sulphurella_SH1215910.08FU;
OTU2134	d__Fungi;p__Ascomycota;c__Eurotiomycetes;o__Chaetothyriales;f__unclassified_Chaetothyriales;g__unclassified_Chaetothyriales;s__unclassified_Chaetothyriales;
OTU2135	d__Fungi;p__Glomeromycota;c__Glomeromycetes;o__Glomerales;f__Glomeraceae;g__unclassified_Glomeraceae;s__unclassified_Glomeraceae;
OTU904	d__Fungi;p__Mortierellomycota;c__Mortierellomycetes;o__Mortierellales;f__Mortierellaceae;g__Mortierella;s__Mortierella_sarnyensis_SH1557040.08FU;
OTU731	d__Fungi;p__Ascomycota;c__Dothideomycetes;o__Capnodiales;f__Mycosphaerellaceae;g__unclassified_Mycosphaerellaceae;s__unclassified_Mycosphaerellaceae;
OTU2137	d__Fungi;p__unclassified_Fungi;c__unclassified_Fungi;o__unclassified_Fungi;f__unclassified_Fungi;g__unclassified_Fungi;s__unclassified_Fungi;
OTU1468	d__Fungi;p__Basidiomycota;c__Pucciniomycetes;o__Septobasidiales;f__Septobasidiaceae;g__unclassified_Septobasidiaceae;s__unclassified_Septobasidiaceae;
OTU1761	d__Fungi;p__Ascomycota;c__Dothideomycetes;o__Pleosporales;f__unclassified_Pleosporales;g__unclassified_Pleosporales;s__unclassified_Pleosporales;
OTU504	d__Fungi;p__Basidiomycota;c__Agaricomycetes;o__Sebacinales;f__unclassified_Sebacinales;g__unclassified_Sebacinales;s__unclassified_Sebacinales;
OTU1807	d__Fungi;p__unclassified_Fungi;c__unclassified_Fungi;o__unclassified_Fungi;f__unclassified_Fungi;g__unclassified_Fungi;s__unclassified_Fungi;
OTU624	d__Fungi;p__Ascomycota;c__Pezizomycetes;o__Pezizales;f__Pezizaceae;g__Oedocephalum;s__Oedocephalum_adhaerens_SH1188594.08FU;
OTU1052	d__Fungi;p__Ascomycota;c__Eurotiomycetes;o__Chaetothyriales;f__Chaetothyriales_fam_Incertae_sedis;g__Strelitziana;s__Strelitziana_australiensis_SH1613989.08FU;
OTU1492	d__Fungi;p__Ascomycota;c__Eurotiomycetes;o__Eurotiales;f__Trichocomaceae;g__Sagenomella;s__Sagenomella_verticillata_SH1163866.08FU;
OTU1304	d__Fungi;p__Ascomycota;c__Sordariomycetes;o__Sordariales;f__Lasiosphaeriaceae;g__Podospora;s__unclassified_Podospora;
OTU938	d__Fungi;p__Ascomycota;c__Leotiomycetes;o__Helotiales;f__Helotiaceae;g__Scytalidium;s__Scytalidium_lignicola_SH1564468.08FU;
OTU738	d__Fungi;p__Ascomycota;c__unclassified_Ascomycota;o__unclassified_Ascomycota;f__unclassified_Ascomycota;g__unclassified_Ascomycota;s__unclassified_Ascomycota;
OTU905	d__Fungi;p__Ascomycota;c__Sordariomycetes;o__Sordariales;f__Chaetomiaceae;g__Zopfiella;s__unclassified_Zopfiella;
OTU1178	d__Fungi;p__Ascomycota;c__Eurotiomycetes;o__Chaetothyriales;f__Herpotrichiellaceae;g__Exophiala;s__Exophiala_mansonii_SH1645135.08FU;
OTU1733	d__Fungi;p__Ascomycota;c__Orbiliomycetes;o__Orbiliales;f__Orbiliaceae;g__Dactylaria;s__unclassified_Dactylaria;
OTU1734	d__Fungi;p__Ascomycota;c__Sordariomycetes;o__Pleurotheciales;f__Pleurotheciaceae;g__Phaeoisaria;s__Phaeoisaria_pseudoclematidis_SH1187424.08FU;
OTU1122	d__Fungi;p__Ascomycota;c__Sordariomycetes;o__Sordariales;f__Lasiosphaeriaceae;g__unclassified_Lasiosphaeriaceae;s__unclassified_Lasiosphaeriaceae;
OTU2144	d__Fungi;p__Ascomycota;c__Leotiomycetes;o__Helotiales;f__Helotiaceae;g__Tetracladium;s__Tetracladium_furcatum_SH1648814.08FU;
OTU297	d__Fungi;p__Basidiomycota;c__Agaricomycetes;o__Cantharellales;f__Ceratobasidiaceae;g__Thanatephorus;s__Thanatephorus_cucumeris_SH1155000.08FU;
OTU260	d__Fungi;p__Basidiomycota;c__Tremellomycetes;o__Tremellales;f__Bulleribasidiaceae;g__Dioszegia;s__unclassified_Dioszegia;
OTU651	d__Fungi;p__Ascomycota;c__Sordariomycetes;o__Hypocreales;f__Cordycipitaceae;g__Lecanicillium;s__Lecanicillium_lecanii_SH1644906.08FU;
OTU699	d__Fungi;p__Blastocladiomycota;c__Blastocladiomycetes;o__Blastocladiales;f__Catenariaceae;g__Catenaria;s__Catenaria_anguillulae_SH1176827.08FU;
OTU608	d__Fungi;p__Mortierellomycota;c__Mortierellomycetes;o__Mortierellales;f__Mortierellaceae;g__Mortierella;s__unclassified_Mortierella;
OTU1009	d__Fungi;p__Ascomycota;c__Sordariomycetes;o__Magnaporthales;f__Magnaporthaceae;g__Gaeumannomyces;s__Gaeumannomyces_graminis_SH1609418.08FU;
OTU877	d__Fungi;p__Basidiomycota;c__Agaricomycetes;o__Agaricales;f__Bolbitiaceae;g__Conocybe;s__Conocybe_tetrasporoides_SH1177116.08FU;
OTU763	d__Fungi;p__Ascomycota;c__Sordariomycetes;o__Microascales;f__Microascaceae;g__Scedosporium;s__Scedosporium_prolificans_SH1516801.08FU;
OTU250	d__Fungi;p__Ascomycota;c__Dothideomycetes;o__Pleosporales;f__Sporormiaceae;g__unclassified_Sporormiaceae;s__unclassified_Sporormiaceae;
OTU1067	d__Fungi;p__Basidiomycota;c__Agaricomycetes;o__Agaricales;f__Psathyrellaceae;g__Psathyrella;s__Psathyrella_ornatispora_SH1213272.08FU;
OTU625	d__Fungi;p__Ascomycota;c__Sordariomycetes;o__Hypocreales;f__Tilachlidiaceae;g__Septofusidium;s__Septofusidium_herbarum_SH1529950.08FU;
OTU1340	d__Fungi;p__Glomeromycota;c__Glomeromycetes;o__Glomerales;f__Glomeraceae;g__Funneliformis;s__unclassified_Funneliformis;
OTU1342	d__Fungi;p__Ascomycota;c__Eurotiomycetes;o__Chaetothyriales;f__Chaetothyriales_fam_Incertae_sedis;g__Strelitziana;s__Strelitziana_africana_SH1613988.08FU;
OTU1512	d__Fungi;p__unclassified_Fungi;c__unclassified_Fungi;o__unclassified_Fungi;f__unclassified_Fungi;g__unclassified_Fungi;s__unclassified_Fungi;
OTU1511	d__Fungi;p__Ascomycota;c__Orbiliomycetes;o__unclassified_Orbiliomycetes;f__unclassified_Orbiliomycetes;g__unclassified_Orbiliomycetes;s__unclassified_Orbiliomycetes;
OTU1513	d__Fungi;p__Ascomycota;c__Sordariomycetes;o__Hypocreales;f__Hypocreales_fam_Incertae_sedis;g__Acremonium;s__Acremonium_acutatum_SH1560633.08FU;
OTU1228	d__Fungi;p__Mortierellomycota;c__Mortierellomycetes;o__Mortierellales;f__Mortierellaceae;g__Mortierella;s__unclassified_Mortierella;
OTU1139	d__Fungi;p__Mortierellomycota;c__Mortierellomycetes;o__Mortierellales;f__Mortierellaceae;g__Mortierella;s__unclassified_Mortierella;
OTU1515	d__Fungi;p__Ascomycota;c__Sordariomycetes;o__Sordariales;f__Lasiosphaeriaceae;g__unclassified_Lasiosphaeriaceae;s__unclassified_Lasiosphaeriaceae;
OTU1516	d__Fungi;p__Ascomycota;c__Sordariomycetes;o__Sordariales;f__Chaetomiaceae;g__Thielavia;s__Thielavia_basicola_SH1615662.08FU;
OTU1517	d__Fungi;p__Glomeromycota;c__Glomeromycetes;o__Glomerales;f__Glomeraceae;g__Glomus;s__Glomus_aggregatum_SH1505473.08FU;
OTU312	d__Fungi;p__Ascomycota;c__Dothideomycetes;o__Pleosporales;f__Lophiostomataceae;g__Biappendiculispora;s__unclassified_Biappendiculispora;
OTU1229	d__Fungi;p__Basidiomycota;c__Tremellomycetes;o__Tremellales;f__Rhynchogastremataceae;g__Papiliotrema;s__Papiliotrema_fuscus_SH1650802.08FU;
OTU1744	d__Fungi;p__Basidiomycota;c__Microbotryomycetes;o__Sporidiobolales;f__Sporidiobolaceae;g__Sporobolomyces;s__Sporobolomyces_ruberrimus_SH1575129.08FU;
OTU1132	d__Fungi;p__Basidiomycota;c__Microbotryomycetes;o__Microbotryomycetes_ord_Incertae_sedis;f__Chrysozymaceae;g__Oberwinklerozyma;s__Oberwinklerozyma_silvestris_SH1646628.08FU;
OTU1746	d__Fungi;p__Ascomycota;c__Sordariomycetes;o__Hypocreales;f__Hypocreales_fam_Incertae_sedis;g__Stilbella;s__unclassified_Stilbella;
OTU730	d__Fungi;p__Ascomycota;c__Eurotiomycetes;o__Chaetothyriales;f__Herpotrichiellaceae;g__unclassified_Herpotrichiellaceae;s__unclassified_Herpotrichiellaceae;
OTU1845	d__Fungi;p__Glomeromycota;c__Glomeromycetes;o__Glomerales;f__Glomeraceae;g__Septoglomus;s__Septoglomus_viscosum_SH1505469.08FU;
OTU1217	d__Fungi;p__Ascomycota;c__Dothideomycetes;o__Pleosporales;f__Phaeosphaeriaceae;g__Ophiosphaerella;s__unclassified_Ophiosphaerella;
OTU626	d__Fungi;p__Basidiomycota;c__Microbotryomycetes;o__Sporidiobolales;f__Sporidiobolaceae;g__Rhodosporidiobolus;s__Rhodosporidiobolus_ruineniae_SH1558734.08FU;
OTU1001	d__Fungi;p__Ascomycota;c__Sordariomycetes;o__Coniochaetales;f__Coniochaetaceae;g__Lecythophora;s__unclassified_Lecythophora;
OTU1753	d__Fungi;p__Ascomycota;c__Sordariomycetes;o__Coniochaetales;f__Coniochaetaceae;g__unclassified_Coniochaetaceae;s__unclassified_Coniochaetaceae;
OTU821	d__Fungi;p__unclassified_Fungi;c__unclassified_Fungi;o__unclassified_Fungi;f__unclassified_Fungi;g__unclassified_Fungi;s__unclassified_Fungi;
OTU1759	d__Fungi;p__Basidiomycota;c__Agaricostilbomycetes;o__Agaricostilbales;f__Kondoaceae;g__Kondoa;s__Kondoa_yuccicola_SH1631897.08FU;
OTU1325	d__Fungi;p__Rozellomycota;c__unclassified_Rozellomycota;o__unclassified_Rozellomycota;f__unclassified_Rozellomycota;g__unclassified_Rozellomycota;s__unclassified_Rozellomycota;
OTU1220	d__Fungi;p__Ascomycota;c__Dothideomycetes;o__Pleosporales;f__Pleosporaceae;g__Edenia;s__Edenia_gomezpompae_SH1154047.08FU;
OTU2193	d__Fungi;p__Ascomycota;c__Eurotiomycetes;o__Chaetothyriales;f__Herpotrichiellaceae;g__Cladophialophora;s__Cladophialophora_chaetospira_SH1529632.08FU;
OTU2189	d__Fungi;p__Glomeromycota;c__Glomeromycetes;o__Glomerales;f__Glomeraceae;g__Glomus;s__Glomus_aggregatum_SH1142511.08FU;
OTU1762	d__Fungi;p__unclassified_Fungi;c__unclassified_Fungi;o__unclassified_Fungi;f__unclassified_Fungi;g__unclassified_Fungi;s__unclassified_Fungi;
OTU1327	d__Fungi;p__Ascomycota;c__Dothideomycetes;o__Pleosporales;f__Torulaceae;g__Torula;s__Torula_herbarum_SH1560802.08FU;
OTU1499	d__Fungi;p__Ascomycota;c__Eurotiomycetes;o__Eurotiales;f__Aspergillaceae;g__Penicillium;s__Penicillium_amphipolaria_SH1535844.08FU;
OTU1768	d__Fungi;p__Basidiomycota;c__Agaricomycetes;o__Cantharellales;f__Ceratobasidiaceae;g__Thanatephorus;s__Thanatephorus_cucumeris_SH1551756.08FU;
OTU586	d__Fungi;p__Basidiomycota;c__Tremellomycetes;o__Filobasidiales;f__Filobasidiaceae;g__Filobasidium;s__Filobasidium_floriforme_SH2525150.08FU;
OTU2203	d__Fungi;p__Ascomycota;c__Eurotiomycetes;o__Chaetothyriales;f__Chaetothyriales_fam_Incertae_sedis;g__Xenobotrytis;s__Xenobotrytis_acaducospora_SH1235783.08FU;
OTU2207	d__Fungi;p__Ascomycota;c__Pezizomycetes;o__Pezizales;f__unclassified_Pezizales;g__unclassified_Pezizales;s__unclassified_Pezizales;
OTU2209	d__Fungi;p__Rozellomycota;c__Rozellomycotina_cls_Incertae_sedis;o__Branch02;f__unclassified_Branch02;g__unclassified_Branch02;s__unclassified_Branch02;
OTU961	d__Fungi;p__Ascomycota;c__Sordariomycetes;o__Lulworthiales;f__Lulworthiaceae;g__unclassified_Lulworthiaceae;s__unclassified_Lulworthiaceae;
OTU2211	d__Fungi;p__Ascomycota;c__Sordariomycetes;o__Coniochaetales;f__Coniochaetaceae;g__Lecythophora;s__unclassified_Lecythophora;
OTU1064	d__Fungi;p__Basidiomycota;c__Agaricomycetes;o__Agaricales;f__Tricholomataceae;g__unclassified_Tricholomataceae;s__unclassified_Tricholomataceae;
OTU1773	d__Fungi;p__Ascomycota;c__Dothideomycetes;o__Minutisphaerales;f__Minutisphaeraceae;g__Minutisphaera;s__Minutisphaera_japonica_SH1650778.08FU;
OTU2213	d__Fungi;p__Ascomycota;c__Sordariomycetes;o__unclassified_Sordariomycetes;f__unclassified_Sordariomycetes;g__unclassified_Sordariomycetes;s__unclassified_Sordariomycetes;
OTU1505	d__Fungi;p__Ascomycota;c__Eurotiomycetes;o__Chaetothyriales;f__Cyphellophoraceae;g__Cyphellophora;s__Cyphellophora_fusarioides_SH1636101.08FU;
OTU2215	d__Fungi;p__Ascomycota;c__Sordariomycetes;o__Hypocreales;f__Clavicipitaceae;g__Atkinsonella;s__Atkinsonella_hypoxylon_SH1157890.08FU;
OTU2223	d__Fungi;p__Ascomycota;c__Eurotiomycetes;o__Chaetothyriales;f__Trichomeriaceae;g__Knufia;s__Knufia_perforans_SH1557326.08FU;
OTU1333	d__Fungi;p__Ascomycota;c__Dothideomycetes;o__Pleosporales;f__Coniothyriaceae;g__Coniothyrium;s__unclassified_Coniothyrium;
OTU1335	d__Fungi;p__Ascomycota;c__Leotiomycetes;o__Helotiales;f__unclassified_Helotiales;g__unclassified_Helotiales;s__unclassified_Helotiales;
OTU2226	d__Fungi;p__Ascomycota;c__Eurotiomycetes;o__Chaetothyriales;f__Herpotrichiellaceae;g__Capronia;s__unclassified_Capronia;
OTU1780	d__Fungi;p__Mortierellomycota;c__Mortierellomycetes;o__Mortierellales;f__Mortierellaceae;g__Mortierella;s__Mortierella_chienii_SH1507616.08FU;
OTU1136	d__Fungi;p__Ascomycota;c__Dothideomycetes;o__Capnodiales;f__Mycosphaerellaceae;g__Pantospora;s__Pantospora_guazumae_SH2337157.08FU;
OTU1337	d__Fungi;p__Ascomycota;c__Sordariomycetes;o__Coniochaetales;f__Coniochaetaceae;g__Coniochaeta;s__Coniochaeta_gigantospora_SH1234546.08FU;
OTU2229	d__Fungi;p__Ascomycota;c__Sordariomycetes;o__Glomerellales;f__Glomerellaceae;g__Colletotrichum;s__Colletotrichum_spaethianum_SH2219006.08FU;
OTU2232	d__Fungi;p__Ascomycota;c__Dothideomycetes;o__Pleosporales;f__Sporormiaceae;g__Preussia;s__Preussia_terricola_SH1642175.08FU;
OTU1509	d__Fungi;p__Ascomycota;c__Leotiomycetes;o__Thelebolales;f__Pseudeurotiaceae;g__Pseudogymnoascus;s__Pseudogymnoascus_verrucosus_SH2267918.08FU;
OTU2230	d__Fungi;p__Ascomycota;c__Eurotiomycetes;o__Onygenales;f__Onygenaceae;g__Myriodontium;s__unclassified_Myriodontium;
OTU607	d__Fungi;p__Ascomycota;c__Sordariomycetes;o__Hypocreales;f__Hypocreales_fam_Incertae_sedis;g__Acremonium;s__Acremonium_polychromum_SH1555961.08FU;
OTU306	d__Fungi;p__Ascomycota;c__Sordariomycetes;o__Xylariales;f__Microdochiaceae;g__Microdochium;s__Microdochium_trichocladiopsis_SH1555461.08FU;
OTU1036	d__Fungi;p__Ascomycota;c__Leotiomycetes;o__Helotiales;f__Helotiales_fam_Incertae_sedis;g__Mycoarthris;s__Mycoarthris_corallina_SH1522938.08FU;
OTU878	d__Fungi;p__Rozellomycota;c__Rozellomycotina_cls_Incertae_sedis;o__Branch02;f__unclassified_Branch02;g__unclassified_Branch02;s__unclassified_Branch02;
OTU1328	d__Fungi;p__Ascomycota;c__Orbiliomycetes;o__Orbiliales;f__Orbiliaceae;g__Dactylella;s__Dactylella_leptospora_SH1507825.08FU;
OTU1399	d__Fungi;p__Ascomycota;c__Saccharomycetes;o__Saccharomycetales;f__unclassified_Saccharomycetales;g__unclassified_Saccharomycetales;s__unclassified_Saccharomycetales;
OTU683	d__Fungi;p__Ascomycota;c__Sordariomycetes;o__Hypocreales;f__Hypocreales_fam_Incertae_sedis;g__Acremonium;s__Acremonium_cavaraeanum_SH1606209.08FU;
OTU2234	d__Fungi;p__Ascomycota;c__Dothideomycetes;o__Pleosporales;f__Tetraplosphaeriaceae;g__Tetraplosphaeria;s__Tetraplosphaeria_sasicola_SH1651183.08FU;
OTU1510	d__Fungi;p__Ascomycota;c__Leotiomycetes;o__Helotiales;f__Sclerotiniaceae;g__Streptobotrys;s__Streptobotrys_caulophylli_SH1518612.08FU;
OTU1529	d__Fungi;p__Basidiomycota;c__Agaricomycetes;o__Agaricales;f__Agaricaceae;g__Leucoagaricus;s__Leucoagaricus_sardous_SH1570547.08FU;
OTU629	d__Fungi;p__Ascomycota;c__Eurotiomycetes;o__Eurotiales;f__Aspergillaceae;g__Aspergillus;s__Aspergillus_niger_SH1534345.08FU;
OTU1226	d__Fungi;p__Ascomycota;c__Sordariomycetes;o__Ophiostomatales;f__Ophiostomataceae;g__Sporothrix;s__Sporothrix_stylites_SH1632251.08FU;
OTU1011	d__Fungi;p__Ascomycota;c__Eurotiomycetes;o__Eurotiales;f__Aspergillaceae;g__Penicillium;s__Penicillium_lanosum_SH1214526.08FU;
OTU2236	d__Fungi;p__Ascomycota;c__Sordariomycetes;o__Sordariales;f__Lasiosphaeriaceae;g__unclassified_Lasiosphaeriaceae;s__unclassified_Lasiosphaeriaceae;
OTU2237	d__Fungi;p__Ascomycota;c__Eurotiomycetes;o__Eurotiales;f__Aspergillaceae;g__Aspergillus;s__Aspergillus_japonicus_SH1609287.08FU;
OTU1655	d__Fungi;p__Ascomycota;c__Eurotiomycetes;o__Chaetothyriales;f__Cyphellophoraceae;g__Cyphellophora;s__Cyphellophora_oxyspora_SH1573966.08FU;
OTU1785	d__Fungi;p__Ascomycota;c__Dothideomycetes;o__Tubeufiales;f__Tubeufiaceae;g__unclassified_Tubeufiaceae;s__unclassified_Tubeufiaceae;
OTU1350	d__Fungi;p__Ascomycota;c__Leotiomycetes;o__Helotiales;f__Myxotrichaceae;g__Oidiodendron;s__unclassified_Oidiodendron;
OTU2243	d__Fungi;p__Ascomycota;c__Dothideomycetes;o__Capnodiales;f__Mycosphaerellaceae;g__unclassified_Mycosphaerellaceae;s__unclassified_Mycosphaerellaceae;
OTU1002	d__Fungi;p__Ascomycota;c__Sordariomycetes;o__Sordariales;f__unclassified_Sordariales;g__unclassified_Sordariales;s__unclassified_Sordariales;
OTU1179	d__Fungi;p__unclassified_Fungi;c__unclassified_Fungi;o__unclassified_Fungi;f__unclassified_Fungi;g__unclassified_Fungi;s__unclassified_Fungi;
OTU1786	d__Fungi;p__Basidiomycota;c__Agaricomycetes;o__Agaricales;f__Psathyrellaceae;g__Psathyrella;s__Psathyrella_madida_SH1148462.08FU;
OTU1916	d__Fungi;p__Rozellomycota;c__unclassified_Rozellomycota;o__unclassified_Rozellomycota;f__unclassified_Rozellomycota;g__unclassified_Rozellomycota;s__unclassified_Rozellomycota;
OTU1404	d__Fungi;p__Ascomycota;c__Sordariomycetes;o__unclassified_Sordariomycetes;f__unclassified_Sordariomycetes;g__unclassified_Sordariomycetes;s__unclassified_Sordariomycetes;
OTU1234	d__Fungi;p__Ascomycota;c__Eurotiomycetes;o__Chaetothyriales;f__Herpotrichiellaceae;g__unclassified_Herpotrichiellaceae;s__unclassified_Herpotrichiellaceae;
OTU698	d__Fungi;p__Basidiomycota;c__Tremellomycetes;o__unclassified_Tremellomycetes;f__unclassified_Tremellomycetes;g__unclassified_Tremellomycetes;s__unclassified_Tremellomycetes;
OTU1347	d__Fungi;p__Ascomycota;c__Sordariomycetes;o__Togniniales;f__Togniniaceae;g__Phaeoacremonium;s__unclassified_Phaeoacremonium;
OTU1343	d__Fungi;p__Ascomycota;c__Sordariomycetes;o__Xylariales;f__unclassified_Xylariales;g__unclassified_Xylariales;s__unclassified_Xylariales;
OTU1525	d__Fungi;p__Chytridiomycota;c__Chytridiomycetes;o__Chytridiales;f__unclassified_Chytridiales;g__unclassified_Chytridiales;s__unclassified_Chytridiales;
OTU1788	d__Fungi;p__Ascomycota;c__Orbiliomycetes;o__Orbiliales;f__Orbiliaceae;g__Dactylella;s__Dactylella_mammillata_SH1507826.08FU;
OTU2174	d__Fungi;p__Ascomycota;c__Dothideomycetes;o__Pleosporales;f__Didymellaceae;g__Phoma;s__unclassified_Phoma;
OTU2025	d__Fungi;p__Ascomycota;c__Sordariomycetes;o__Hypocreales;f__Nectriaceae;g__Ilyonectria;s__Ilyonectria_liriodendri_SH1546340.08FU;
OTU248	d__Fungi;p__Ascomycota;c__Dothideomycetes;o__unclassified_Dothideomycetes;f__unclassified_Dothideomycetes;g__unclassified_Dothideomycetes;s__unclassified_Dothideomycetes;
OTU1667	d__Fungi;p__Ascomycota;c__Dothideomycetes;o__Pleosporales;f__Phaeosphaeriaceae;g__Phaeosphaeria;s__Phaeosphaeria_podocarpi_SH1646330.08FU;
OTU2359	d__Fungi;p__Rozellomycota;c__unclassified_Rozellomycota;o__unclassified_Rozellomycota;f__unclassified_Rozellomycota;g__unclassified_Rozellomycota;s__unclassified_Rozellomycota;
OTU697	d__Fungi;p__Ascomycota;c__Sordariomycetes;o__Hypocreales;f__Nectriaceae;g__Cosmospora;s__Cosmospora_cymosa_SH1546446.08FU;
OTU1503	d__Fungi;p__Ascomycota;c__Leotiomycetes;o__Helotiales;f__Helotiales_fam_Incertae_sedis;g__Acidomelania;s__Acidomelania_panicicola_SH1505336.08FU;
OTU1417	d__Fungi;p__unclassified_Fungi;c__unclassified_Fungi;o__unclassified_Fungi;f__unclassified_Fungi;g__unclassified_Fungi;s__unclassified_Fungi;
OTU474	d__Fungi;p__Chytridiomycota;c__unclassified_Chytridiomycota;o__unclassified_Chytridiomycota;f__unclassified_Chytridiomycota;g__unclassified_Chytridiomycota;s__unclassified_Chytridiomycota;
OTU1795	d__Fungi;p__Ascomycota;c__Dothideomycetes;o__Pleosporales;f__unclassified_Pleosporales;g__unclassified_Pleosporales;s__unclassified_Pleosporales;
OTU1496	d__Fungi;p__Ascomycota;c__Leotiomycetes;o__Helotiales;f__Sclerotiniaceae;g__Streptobotrys;s__Streptobotrys_caulophylli_SH1518612.08FU;
OTU2179	d__Fungi;p__Mucoromycota;c__Umbelopsidomycetes;o__GS23;f__unclassified_GS23;g__unclassified_GS23;s__unclassified_GS23;
OTU1818	d__Fungi;p__Ascomycota;c__Eurotiomycetes;o__Eurotiales;f__Trichocomaceae;g__Talaromyces;s__Talaromyces_minioluteus_SH2153399.08FU;
OTU1218	d__Fungi;p__Ascomycota;c__Sordariomycetes;o__Sordariales;f__Sordariaceae;g__unclassified_Sordariaceae;s__unclassified_Sordariaceae;
OTU2183	d__Fungi;p__Ascomycota;c__Dothideomycetes;o__Tubeufiales;f__Tubeufiaceae;g__Tubeufia;s__Tubeufia_helicomyces_SH1149800.08FU;
OTU2222	d__Fungi;p__Ascomycota;c__Sordariomycetes;o__Sordariales;f__Lasiosphaeriaceae;g__Cercophora;s__Cercophora_thailandica_SH1578233.08FU;
OTU759	d__Fungi;p__Ascomycota;c__Sordariomycetes;o__Sordariales;f__Lasiosphaeriaceae;g__Cladorrhinum;s__Cladorrhinum_bulbillosum_SH1551592.08FU;
OTU1043	d__Fungi;p__Ascomycota;c__Dothideomycetes;o__Pleosporales;f__Phaeosphaeriaceae;g__Septoriella;s__Septoriella_phragmitis_SH1888209.08FU;
OTU778	d__Fungi;p__Ascomycota;c__Eurotiomycetes;o__Chaetothyriales;f__unclassified_Chaetothyriales;g__unclassified_Chaetothyriales;s__unclassified_Chaetothyriales;
OTU1616	d__Fungi;p__Ascomycota;c__Dothideomycetes;o__Venturiales;f__Venturiaceae;g__Venturia;s__unclassified_Venturia;
OTU1498	d__Fungi;p__Ascomycota;c__Dothideomycetes;o__Pleosporales;f__Pleosporales_fam_Incertae_sedis;g__Berkleasmium;s__unclassified_Berkleasmium;
OTU1005	d__Fungi;p__Ascomycota;c__Eurotiomycetes;o__Chaetothyriales;f__Herpotrichiellaceae;g__Cladophialophora;s__Cladophialophora_chaetospira_SH1529584.08FU;
OTU1644	d__Fungi;p__Ascomycota;c__Eurotiomycetes;o__Chaetothyriales;f__Herpotrichiellaceae;g__Cladophialophora;s__unclassified_Cladophialophora;
OTU1148	d__Fungi;p__Basidiomycota;c__Agaricomycetes;o__Agaricales;f__Agaricaceae;g__Coprinus;s__Coprinus_annuloporus_SH1566151.08FU;
OTU1774	d__Fungi;p__Ascomycota;c__Dothideomycetes;o__Pleosporales;f__Pleosporaceae;g__Bipolaris;s__Bipolaris_yamadae_SH1688445.08FU;
OTU1793	d__Fungi;p__Ascomycota;c__Dothideomycetes;o__Dothideomycetes_ord_Incertae_sedis;f__Eremomycetaceae;g__Arthrographis;s__Arthrographis_curvata_SH1562603.08FU;
OTU550	d__Fungi;p__Ascomycota;c__Sordariomycetes;o__Hypocreales;f__Bionectriaceae;g__Gliomastix;s__Gliomastix_tumulicola_SH1555967.08FU;
OTU2194	d__Fungi;p__Mortierellomycota;c__Mortierellomycetes;o__Mortierellales;f__Mortierellaceae;g__Mortierella;s__Mortierella_chlamydospora_SH1556954.08FU;
OTU1501	d__Fungi;p__Ascomycota;c__Sordariomycetes;o__Sordariales;f__Lasiosphaeriaceae;g__Cercophora;s__Cercophora_striata_SH1142232.08FU;
OTU1071	d__Fungi;p__Chytridiomycota;c__Rhizophydiomycetes;o__Rhizophydiales;f__unclassified_Rhizophydiales;g__unclassified_Rhizophydiales;s__unclassified_Rhizophydiales;
OTU627	d__Fungi;p__Rozellomycota;c__unclassified_Rozellomycota;o__unclassified_Rozellomycota;f__unclassified_Rozellomycota;g__unclassified_Rozellomycota;s__unclassified_Rozellomycota;
OTU1014	d__Fungi;p__Ascomycota;c__Dothideomycetes;o__Pleosporales;f__Lophiostomataceae;g__Biappendiculispora;s__unclassified_Biappendiculispora;
OTU1135	d__Fungi;p__Ascomycota;c__Sordariomycetes;o__Hypocreales;f__Stachybotryaceae;g__Striatibotrys;s__Striatibotrys_eucylindrospora_SH1556027.08FU;
OTU2024	d__Fungi;p__Basidiomycota;c__Agaricomycetes;o__Cantharellales;f__Ceratobasidiaceae;g__Rhizoctonia;s__unclassified_Rhizoctonia;
OTU2199	d__Fungi;p__Ascomycota;c__Sordariomycetes;o__Hypocreales;f__Nectriaceae;g__Thyronectria;s__Thyronectria_rhodochlora_SH1173738.08FU;
OTU1276	d__Fungi;p__Ascomycota;c__Sordariomycetes;o__Sordariales;f__Lasiosphaeriaceae;g__Schizothecium;s__Schizothecium_inaequale_SH1615676.08FU;
OTU2201	d__Fungi;p__Ascomycota;c__Eurotiomycetes;o__Onygenales;f__unclassified_Onygenales;g__unclassified_Onygenales;s__unclassified_Onygenales;
OTU670	d__Fungi;p__Ascomycota;c__Dothideomycetes;o__Pleosporales;f__Pleosporaceae;g__Edenia;s__unclassified_Edenia;
OTU538	d__Fungi;p__Ascomycota;c__Pezizomycetes;o__Pezizales;f__Pyronemataceae;g__Pseudaleuria;s__Pseudaleuria_quinaultiana_SH1556390.08FU;
OTU2202	d__Fungi;p__Ascomycota;c__Eurotiomycetes;o__Onygenales;f__Onygenales_fam_Incertae_sedis;g__Arthropsis;s__Arthropsis_truncata_SH1237076.08FU;
OTU2307	d__Fungi;p__Ascomycota;c__Sordariomycetes;o__Hypocreales;f__Nectriaceae;g__Pseudocosmospora;s__unclassified_Pseudocosmospora;
OTU2256	d__Fungi;p__unclassified_Fungi;c__unclassified_Fungi;o__unclassified_Fungi;f__unclassified_Fungi;g__unclassified_Fungi;s__unclassified_Fungi;
OTU1772	d__Fungi;p__Ascomycota;c__Sordariomycetes;o__Phomatosporales;f__Phomatosporaceae;g__Phomatospora;s__Phomatospora_striatigera_SH1749148.08FU;
OTU1775	d__Fungi;p__Ascomycota;c__Eurotiomycetes;o__Chaetothyriales;f__Cyphellophoraceae;g__Cyphellophora;s__Cyphellophora_laciniata_SH1636082.08FU;
OTU2216	d__Fungi;p__Mortierellomycota;c__Mortierellomycetes;o__Mortierellales;f__Mortierellaceae;g__unclassified_Mortierellaceae;s__unclassified_Mortierellaceae;
OTU2003	d__Fungi;p__Olpidiomycota;c__Olpidiomycetes;o__Olpidiales;f__Olpidiaceae;g__unclassified_Olpidiaceae;s__unclassified_Olpidiaceae;
OTU1808	d__Fungi;p__Ascomycota;c__Dothideomycetes;o__Pleosporales;f__Sporormiaceae;g__Preussia;s__unclassified_Preussia;
OTU762	d__Fungi;p__Ascomycota;c__Sordariomycetes;o__Sordariales;f__Chaetomiaceae;g__Zopfiella;s__unclassified_Zopfiella;
OTU1649	d__Fungi;p__Ascomycota;c__Sordariomycetes;o__Chaetosphaeriales;f__Chaetosphaeriaceae;g__Chaetosphaeria;s__Chaetosphaeria_lateriphiala_SH1151902.08FU;
OTU1779	d__Fungi;p__Basidiomycota;c__unclassified_Basidiomycota;o__unclassified_Basidiomycota;f__unclassified_Basidiomycota;g__unclassified_Basidiomycota;s__unclassified_Basidiomycota;
OTU2275	d__Fungi;p__unclassified_Fungi;c__unclassified_Fungi;o__unclassified_Fungi;f__unclassified_Fungi;g__unclassified_Fungi;s__unclassified_Fungi;
OTU2225	d__Fungi;p__Glomeromycota;c__Glomeromycetes;o__Glomerales;f__Glomeraceae;g__Kamienskia;s__Kamienskia_bistrata_SH1573241.08FU;
OTU1561	d__Fungi;p__Basidiomycota;c__Tremellomycetes;o__Tremellales;f__Tremellaceae;g__Cryptococcus;s__Cryptococcus_dimennae_SH1517557.08FU;
OTU243	d__Fungi;p__Ascomycota;c__Sordariomycetes;o__Magnaporthales;f__Magnaporthaceae;g__Magnaporthe;s__Magnaporthe_grisea_SH1566877.08FU;
OTU379	d__Fungi;p__Basidiomycota;c__Agaricomycetes;o__Sebacinales;f__Serendipitaceae;g__Serendipita;s__unclassified_Serendipita;
OTU684	d__Fungi;p__Basidiomycota;c__Atractiellomycetes;o__Atractiellales;f__Hoehnelomycetaceae;g__Atractiella;s__unclassified_Atractiella;
OTU701	d__Fungi;p__Ascomycota;c__Sordariomycetes;o__Microascales;f__Microascales_fam_Incertae_sedis;g__Triadelphia;s__Triadelphia_heterospora_SH1572414.08FU;
OTU685	d__Fungi;p__Basidiomycota;c__Agaricomycetes;o__Agaricales;f__Bolbitiaceae;g__Conocybe;s__Conocybe_subovalis_SH1552093.08FU;
OTU766	d__Fungi;p__Ascomycota;c__Dothideomycetes;o__Venturiales;f__Venturiaceae;g__Venturia;s__unclassified_Venturia;
OTU1145	d__Fungi;p__Chytridiomycota;c__unclassified_Chytridiomycota;o__unclassified_Chytridiomycota;f__unclassified_Chytridiomycota;g__unclassified_Chytridiomycota;s__unclassified_Chytridiomycota;
OTU1146	d__Fungi;p__Blastocladiomycota;c__Blastocladiomycetes;o__Blastocladiales;f__Catenariaceae;g__Catenaria;s__Catenaria_anguillulae_SH1176827.08FU;
OTU1076	d__Fungi;p__Ascomycota;c__Sordariomycetes;o__unclassified_Sordariomycetes;f__unclassified_Sordariomycetes;g__unclassified_Sordariomycetes;s__unclassified_Sordariomycetes;
OTU1235	d__Fungi;p__Chytridiomycota;c__Rhizophlyctidomycetes;o__Rhizophlyctidales;f__Rhizophlyctidaceae;g__Rhizophlyctis;s__unclassified_Rhizophlyctis;
OTU632	d__Fungi;p__Ascomycota;c__Eurotiomycetes;o__Chaetothyriales;f__Herpotrichiellaceae;g__Capronia;s__unclassified_Capronia;
OTU1237	d__Fungi;p__Rozellomycota;c__Rozellomycotina_cls_Incertae_sedis;o__Branch03;f__unclassified_Branch03;g__unclassified_Branch03;s__unclassified_Branch03;
OTU1147	d__Fungi;p__Ascomycota;c__Sordariomycetes;o__Hypocreales;f__Nectriaceae;g__Stephanonectria;s__Stephanonectria_keithii_SH1522830.08FU;
OTU1239	d__Fungi;p__Basidiobolomycota;c__Basidiobolomycetes;o__Basidiobolales;f__Basidiobolaceae;g__Basidiobolus;s__Basidiobolus_magnus_SH1506197.08FU;
OTU1241	d__Fungi;p__Ascomycota;c__Sordariomycetes;o__Sordariales;f__Chaetomiaceae;g__Thielavia;s__Thielavia_inaequalis_SH1615630.08FU;
OTU1352	d__Fungi;p__Ascomycota;c__Dothideomycetes;o__Pleosporales;f__Lophiostomataceae;g__unclassified_Lophiostomataceae;s__unclassified_Lophiostomataceae;
OTU1017	d__Fungi;p__Ascomycota;c__unclassified_Ascomycota;o__unclassified_Ascomycota;f__unclassified_Ascomycota;g__unclassified_Ascomycota;s__unclassified_Ascomycota;
OTU1550	d__Fungi;p__Ascomycota;c__Sordariomycetes;o__Hypocreales;f__Nectriaceae;g__Volutella;s__Volutella_consors_SH1561518.08FU;
OTU1549	d__Fungi;p__Monoblepharomycota;c__Monoblepharidomycetes;o__unclassified_Monoblepharidomycetes;f__unclassified_Monoblepharidomycetes;g__unclassified_Monoblepharidomycetes;s__unclassified_Monoblepharidomycetes;
OTU1354	d__Fungi;p__Ascomycota;c__Sordariomycetes;o__Sordariales;f__Chaetomiaceae;g__Chaetomium;s__Chaetomium_madrasense_SH2475991.08FU;
OTU1355	d__Fungi;p__Ascomycota;c__Dothideomycetes;o__Pleosporales;f__Phaeosphaeriaceae;g__Setophaeosphaeria;s__Setophaeosphaeria_badalingensis_SH1614499.08FU;
OTU1140	d__Fungi;p__Ascomycota;c__Sordariomycetes;o__Sordariales;f__Sordariales_fam_Incertae_sedis;g__Conlarium;s__Conlarium_aquaticum_SH1189393.08FU;
OTU1792	d__Fungi;p__Chytridiomycota;c__Lobulomycetes;o__unclassified_Lobulomycetes;f__unclassified_Lobulomycetes;g__unclassified_Lobulomycetes;s__unclassified_Lobulomycetes;
OTU1799	d__Fungi;p__Ascomycota;c__Sordariomycetes;o__Diaporthales;f__Diaporthaceae;g__Diaporthe;s__Diaporthe_eucalyptorum_SH1908463.08FU;
OTU1345	d__Fungi;p__Ascomycota;c__Eurotiomycetes;o__Onygenales;f__Onygenales_fam_Incertae_sedis;g__Chrysosporium;s__Chrysosporium_pseudomerdarium_SH1557168.08FU;
OTU1526	d__Fungi;p__Ascomycota;c__Eurotiomycetes;o__Chaetothyriales;f__Herpotrichiellaceae;g__Capronia;s__unclassified_Capronia;
OTU1142	d__Fungi;p__Ascomycota;c__Eurotiomycetes;o__Eurotiales;f__Trichocomaceae;g__Talaromyces;s__Talaromyces_islandicus_SH1516160.08FU;
OTU1528	d__Fungi;p__Ascomycota;c__Dothideomycetes;o__Pleosporales;f__Didymosphaeriaceae;g__Paraphaeosphaeria;s__Paraphaeosphaeria_sardoa_SH1687400.08FU;
OTU2260	d__Fungi;p__Ascomycota;c__Eurotiomycetes;o__Chaetothyriales;f__Herpotrichiellaceae;g__Veronaea;s__Veronaea_japonica_SH1560866.08FU;
OTU1805	d__Fungi;p__Glomeromycota;c__Glomeromycetes;o__Glomerales;f__Glomeraceae;g__Glomus;s__unclassified_Glomus;
OTU2279	d__Fungi;p__Ascomycota;c__Sordariomycetes;o__Diaporthales;f__Diaporthaceae;g__Diaporthe;s__Diaporthe_sackstonii_SH1908474.08FU;
OTU2278	d__Fungi;p__Ascomycota;c__Saccharomycetes;o__Saccharomycetales;f__Saccharomycetales_fam_Incertae_sedis;g__Candida;s__Candida_tropicalis_SH1234088.08FU;
OTU2282	d__Fungi;p__Ascomycota;c__Dothideomycetes;o__Pleosporales;f__Lophiotremataceae;g__Lophiotrema;s__Lophiotrema_rubi_SH1551382.08FU;
OTU1814	d__Fungi;p__Basidiomycota;c__Agaricomycetes;o__Agaricales;f__Schizophyllaceae;g__Schizophyllum;s__Schizophyllum_commune_SH1185992.08FU;
OTU2285	d__Fungi;p__Chytridiomycota;c__Spizellomycetes;o__Spizellomycetales;f__Powellomycetaceae;g__Powellomyces;s__unclassified_Powellomyces;
OTU1816	d__Fungi;p__Ascomycota;c__Sordariomycetes;o__Hypocreales;f__Nectriaceae;g__Cylindrocarpon;s__unclassified_Cylindrocarpon;
OTU1539	d__Fungi;p__Ascomycota;c__Sordariomycetes;o__Magnaporthales;f__Magnaporthaceae;g__Magnaporthe;s__Magnaporthe_grisea_SH1566877.08FU;
OTU2292	d__Fungi;p__Ascomycota;c__Sordariomycetes;o__Sordariales;f__Chaetomiaceae;g__Dichotomopilus;s__Dichotomopilus_ramosissimus_SH1800539.08FU;
OTU2294	d__Fungi;p__Ascomycota;c__Eurotiomycetes;o__Chaetothyriales;f__Herpotrichiellaceae;g__Cladophialophora;s__Cladophialophora_chaetospira_SH1529584.08FU;
OTU2300	d__Fungi;p__Ascomycota;c__Dothideomycetes;o__Pleosporales;f__unclassified_Pleosporales;g__unclassified_Pleosporales;s__unclassified_Pleosporales;
OTU397	d__Fungi;p__Ascomycota;c__Sordariomycetes;o__Hypocreales;f__Nectriaceae;g__Fusarium;s__unclassified_Fusarium;
OTU1653	d__Fungi;p__Ascomycota;c__Eurotiomycetes;o__Chaetothyriales;f__Herpotrichiellaceae;g__Exophiala;s__Exophiala_oligosperma_SH1575247.08FU;
OTU1821	d__Fungi;p__Rozellomycota;c__unclassified_Rozellomycota;o__unclassified_Rozellomycota;f__unclassified_Rozellomycota;g__unclassified_Rozellomycota;s__unclassified_Rozellomycota;
OTU2306	d__Fungi;p__Ascomycota;c__Dothideomycetes;o__unclassified_Dothideomycetes;f__unclassified_Dothideomycetes;g__unclassified_Dothideomycetes;s__unclassified_Dothideomycetes;
OTU1822	d__Fungi;p__Ascomycota;c__Sordariomycetes;o__Pleurotheciales;f__Pleurotheciaceae;g__Pleurotheciella;s__unclassified_Pleurotheciella;
OTU1240	d__Fungi;p__Ascomycota;c__Dothideomycetes;o__Tubeufiales;f__Tubeufiaceae;g__Helicoma;s__Helicoma_isiola_SH1144882.08FU;
OTU1548	d__Fungi;p__Ascomycota;c__Sordariomycetes;o__Microascales;f__Microascaceae;g__Scopulariopsis;s__Scopulariopsis_acremonium_SH1192873.08FU;
OTU1669	d__Fungi;p__Ascomycota;c__Sordariomycetes;o__Glomerellales;f__Glomerellaceae;g__Colletotrichum;s__Colletotrichum_parsonsiae_SH2219600.08FU;
OTU1825	d__Fungi;p__Rozellomycota;c__unclassified_Rozellomycota;o__unclassified_Rozellomycota;f__unclassified_Rozellomycota;g__unclassified_Rozellomycota;s__unclassified_Rozellomycota;
OTU862	d__Fungi;p__Chytridiomycota;c__Rhizophlyctidomycetes;o__Rhizophlyctidales;f__Rhizophlyctidaceae;g__Rhizophlyctis;s__unclassified_Rhizophlyctis;
OTU403	d__Fungi;p__Blastocladiomycota;c__Blastocladiomycetes;o__Blastocladiales;f__Catenariaceae;g__Catenaria;s__Catenaria_anguillulae_SH1176827.08FU;
OTU765	d__Fungi;p__Ascomycota;c__Sordariomycetes;o__Hypocreales;f__Stachybotryaceae;g__Achroiostachys;s__Achroiostachys_phyllophila_SH1181307.08FU;
OTU1072	d__Fungi;p__Ascomycota;c__Dothideomycetes;o__Pleosporales;f__Coniothyriaceae;g__Coniothyrium;s__Coniothyrium_palmicola_SH1525472.08FU;
OTU2313	d__Fungi;p__Ascomycota;c__Eurotiomycetes;o__Onygenales;f__Gymnoascaceae;g__Gymnoascus;s__unclassified_Gymnoascus;
OTU1149	d__Fungi;p__Ascomycota;c__Sordariomycetes;o__Diaporthales;f__Schizoparmaceae;g__Coniella;s__Coniella_fragariae_SH1553812.08FU;
OTU1244	d__Fungi;p__Ascomycota;c__Sordariomycetes;o__Coniochaetales;f__Coniochaetaceae;g__Coniochaeta;s__Coniochaeta_fodinicola_SH1645106.08FU;
OTU2249	d__Fungi;p__Rozellomycota;c__Rozellomycotina_cls_Incertae_sedis;o__GS11;f__unclassified_GS11;g__unclassified_GS11;s__unclassified_GS11;
OTU2040	d__Fungi;p__Mucoromycota;c__Umbelopsidomycetes;o__Umbelopsidales;f__Umbelopsidaceae;g__Umbelopsis;s__Umbelopsis_isabellina_SH1522249.08FU;
OTU1813	d__Fungi;p__Ascomycota;c__Dothideomycetes;o__Pleosporales;f__Didymellaceae;g__Didymella;s__Didymella_rosea_SH1920714.08FU;
OTU1666	d__Fungi;p__Basidiomycota;c__Tremellomycetes;o__Tremellales;f__Tremellaceae;g__Tremella;s__Tremella_subalpina_SH1155978.08FU;
OTU1293	d__Fungi;p__Ascomycota;c__Eurotiomycetes;o__Eurotiales;f__Trichocomaceae;g__Talaromyces;s__Talaromyces_thailandensis_SH1676221.08FU;
OTU881	d__Fungi;p__Ascomycota;c__Sordariomycetes;o__Hypocreales;f__Hypocreales_fam_Incertae_sedis;g__Acremonium;s__Acremonium_cavaraeanum_SH1606209.08FU;
OTU1232	d__Fungi;p__Ascomycota;c__Dothideomycetes;o__Pleosporales;f__Sporormiaceae;g__Westerdykella;s__Westerdykella_centenaria_SH1511540.08FU;
OTU1523	d__Fungi;p__Ascomycota;c__Sordariomycetes;o__Hypocreales;f__Ophiocordycipitaceae;g__Polycephalomyces;s__Polycephalomyces_tomentosus_SH1237217.08FU;
OTU1918	d__Fungi;p__Ascomycota;c__Sordariomycetes;o__Magnaporthales;f__Magnaporthaceae;g__Gaeumannomyces;s__Gaeumannomyces_graminis_SH1609418.08FU;
OTU2050	d__Fungi;p__Basidiomycota;c__Agaricomycetes;o__Cantharellales;f__Ceratobasidiaceae;g__Rhizoctonia;s__unclassified_Rhizoctonia;
OTU1646	d__Fungi;p__Ascomycota;c__Pezizomycetes;o__Pezizales;f__Ascobolaceae;g__Ascobolus;s__Ascobolus_crenulatus_SH1615351.08FU;
OTU2259	d__Fungi;p__Basidiomycota;c__Microbotryomycetes;o__Sporidiobolales;f__Sporidiobolaceae;g__Rhodotorula;s__Rhodotorula_kratochvilovae_SH2272237.08FU;
OTU2262	d__Fungi;p__Ascomycota;c__Sordariomycetes;o__Magnaporthales;f__unclassified_Magnaporthales;g__unclassified_Magnaporthales;s__unclassified_Magnaporthales;
OTU2058	d__Fungi;p__Glomeromycota;c__Glomeromycetes;o__Diversisporales;f__unclassified_Diversisporales;g__unclassified_Diversisporales;s__unclassified_Diversisporales;
OTU2018	d__Fungi;p__Basidiomycota;c__Agaricomycetes;o__Geastrales;f__Geastraceae;g__Geastrum;s__Geastrum_fimbriatum_SH1179858.08FU;
OTU2027	d__Fungi;p__Ascomycota;c__Eurotiomycetes;o__Chaetothyriales;f__Herpotrichiellaceae;g__Cladophialophora;s__unclassified_Cladophialophora;
OTU2272	d__Fungi;p__Chytridiomycota;c__Rhizophlyctidomycetes;o__Rhizophlyctidales;f__Rhizophlyctidaceae;g__Rhizophlyctis;s__unclassified_Rhizophlyctis;
OTU1610	d__Fungi;p__Ascomycota;c__unclassified_Ascomycota;o__unclassified_Ascomycota;f__unclassified_Ascomycota;g__unclassified_Ascomycota;s__unclassified_Ascomycota;
OTU1624	d__Fungi;p__Ascomycota;c__Orbiliomycetes;o__Orbiliales;f__Orbiliaceae;g__unclassified_Orbiliaceae;s__unclassified_Orbiliaceae;
OTU935	d__Fungi;p__Ascomycota;c__Eurotiomycetes;o__Eurotiales;f__Aspergillaceae;g__Penicillium;s__Penicillium_sclerotiorum_SH1167578.08FU;
OTU2280	d__Fungi;p__Ascomycota;c__Pezizomycetes;o__Pezizales;f__Ascobolaceae;g__Ascobolus;s__unclassified_Ascobolus;
OTU1294	d__Fungi;p__Basidiomycota;c__Agaricomycetes;o__Hymenochaetales;f__unclassified_Hymenochaetales;g__unclassified_Hymenochaetales;s__unclassified_Hymenochaetales;
OTU2289	d__Fungi;p__Ascomycota;c__Eurotiomycetes;o__Chaetothyriales;f__Herpotrichiellaceae;g__unclassified_Herpotrichiellaceae;s__unclassified_Herpotrichiellaceae;
OTU1406	d__Fungi;p__Ascomycota;c__Sordariomycetes;o__Hypocreales;f__Nectriaceae;g__Ilyonectria;s__Ilyonectria_mors-panacis_SH1546325.08FU;
OTU1540	d__Fungi;p__Ascomycota;c__Sordariomycetes;o__Sordariales;f__Lasiosphaeriaceae;g__Podospora;s__unclassified_Podospora;
OTU548	d__Fungi;p__Ascomycota;c__Sordariomycetes;o__Hypocreales;f__Hypocreales_fam_Incertae_sedis;g__Acremonium;s__Acremonium_polychromum_SH1555961.08FU;
OTU860	d__Fungi;p__Ascomycota;c__Sordariomycetes;o__Hypocreales;f__Hypocreaceae;g__Trichoderma;s__Trichoderma_stromaticum_SH1567970.08FU;
OTU1037	d__Fungi;p__Rozellomycota;c__unclassified_Rozellomycota;o__unclassified_Rozellomycota;f__unclassified_Rozellomycota;g__unclassified_Rozellomycota;s__unclassified_Rozellomycota;
OTU1278	d__Fungi;p__Ascomycota;c__Dothideomycetes;o__Pleosporales;f__unclassified_Pleosporales;g__unclassified_Pleosporales;s__unclassified_Pleosporales;
OTU1281	d__Fungi;p__Basidiomycota;c__Agaricomycetes;o__Agaricales;f__Psathyrellaceae;g__Psathyrella;s__Psathyrella_ornatispora_SH1213272.08FU;
OTU1609	d__Fungi;p__Basidiomycota;c__Agaricomycetes;o__Agaricales;f__Agaricaceae;g__Leucoagaricus;s__Leucoagaricus_nympharum_SH1503590.08FU;
OTU1612	d__Fungi;p__Basidiomycota;c__Agaricomycetes;o__Agaricales;f__Psathyrellaceae;g__Psathyrella;s__Psathyrella_romellii_SH1513484.08FU;
OTU777	d__Fungi;p__Glomeromycota;c__Glomeromycetes;o__Glomerales;f__Glomeraceae;g__Glomus;s__unclassified_Glomus;
OTU1611	d__Fungi;p__Ascomycota;c__unclassified_Ascomycota;o__unclassified_Ascomycota;f__unclassified_Ascomycota;g__unclassified_Ascomycota;s__unclassified_Ascomycota;
OTU1618	d__Fungi;p__Mortierellomycota;c__Mortierellomycetes;o__Mortierellales;f__Mortierellaceae;g__Mortierella;s__Mortierella_capitata_SH1552516.08FU;
OTU1621	d__Fungi;p__Basidiomycota;c__Agaricomycetes;o__Sebacinales;f__unclassified_Sebacinales;g__unclassified_Sebacinales;s__unclassified_Sebacinales;
OTU1915	d__Fungi;p__Ascomycota;c__Dothideomycetes;o__Pleosporales;f__Sporormiaceae;g__Westerdykella;s__unclassified_Westerdykella;
OTU1921	d__Fungi;p__Ascomycota;c__Sordariomycetes;o__Sordariales;f__Chaetomiaceae;g__unclassified_Chaetomiaceae;s__unclassified_Chaetomiaceae;
OTU1925	d__Fungi;p__Ascomycota;c__Dothideomycetes;o__Capnodiales;f__Cladosporiaceae;g__Rachicladosporium;s__unclassified_Rachicladosporium;
OTU1926	d__Fungi;p__Basidiomycota;c__Tremellomycetes;o__Cystofilobasidiales;f__Mrakiaceae;g__Mrakia;s__unclassified_Mrakia;
OTU1933	d__Fungi;p__Ascomycota;c__Sordariomycetes;o__Glomerellales;f__Glomerellaceae;g__Colletotrichum;s__Colletotrichum_gloeosporioides_SH1171984.08FU;
OTU1935	d__Fungi;p__Ascomycota;c__Sordariomycetes;o__Coniochaetales;f__Coniochaetaceae;g__Coniochaeta;s__Coniochaeta_gigantospora_SH1234546.08FU;
OTU1930	d__Fungi;p__unclassified_Fungi;c__unclassified_Fungi;o__unclassified_Fungi;f__unclassified_Fungi;g__unclassified_Fungi;s__unclassified_Fungi;
OTU1941	d__Fungi;p__Olpidiomycota;c__Olpidiomycetes;o__Olpidiales;f__Olpidiaceae;g__Olpidium;s__unclassified_Olpidium;
OTU1942	d__Fungi;p__Ascomycota;c__Leotiomycetes;o__Helotiales;f__Hyaloscyphaceae;g__Calycina;s__Calycina_ellisii_SH1155895.08FU;
OTU1938	d__Fungi;p__Blastocladiomycota;c__unclassified_Blastocladiomycota;o__unclassified_Blastocladiomycota;f__unclassified_Blastocladiomycota;g__unclassified_Blastocladiomycota;s__unclassified_Blastocladiomycota;
OTU1943	d__Fungi;p__Rozellomycota;c__unclassified_Rozellomycota;o__unclassified_Rozellomycota;f__unclassified_Rozellomycota;g__unclassified_Rozellomycota;s__unclassified_Rozellomycota;
OTU1953	d__Fungi;p__Ascomycota;c__Eurotiomycetes;o__Eurotiales;f__Aspergillaceae;g__Penicillium;s__Penicillium_raphiae_SH2190095.08FU;
OTU1954	d__Fungi;p__Ascomycota;c__Sordariomycetes;o__Hypocreales;f__Stachybotryaceae;g__Myrothecium;s__unclassified_Myrothecium;
OTU1955	d__Fungi;p__Ascomycota;c__Sordariomycetes;o__Xylariales;f__Microdochiaceae;g__Idriella;s__Idriella_lunata_SH1555463.08FU;
OTU1956	d__Fungi;p__Ascomycota;c__Dothideomycetes;o__Pleosporales;f__Cucurbitariaceae;g__Pyrenochaeta;s__unclassified_Pyrenochaeta;
OTU1957	d__Fungi;p__Ascomycota;c__Sordariomycetes;o__Chaetosphaeriales;f__Chaetosphaeriaceae;g__Chaetosphaeria;s__Chaetosphaeria_myriocarpa_SH1564760.08FU;
OTU2078	d__Fungi;p__Glomeromycota;c__Glomeromycetes;o__Glomerales;f__Glomeraceae;g__Septoglomus;s__Septoglomus_viscosum_SH1142509.08FU;
OTU1672	d__Fungi;p__Ascomycota;c__Sordariomycetes;o__Conioscyphales;f__Conioscyphaceae;g__Conioscypha;s__unclassified_Conioscypha;
OTU1961	d__Fungi;p__Basidiomycota;c__Tremellomycetes;o__Tremellales;f__Bulleribasidiaceae;g__Hannaella;s__Hannaella_kunmingensis_SH1522798.08FU;
OTU1962	d__Fungi;p__Ascomycota;c__Dothideomycetes;o__Microthyriales;f__unclassified_Microthyriales;g__unclassified_Microthyriales;s__unclassified_Microthyriales;
OTU2030	d__Fungi;p__Blastocladiomycota;c__Blastocladiomycetes;o__Blastocladiales;f__Blastocladiaceae;g__Allomyces;s__Allomyces_javanicus_SH1151304.08FU;
OTU618	d__Fungi;p__Ascomycota;c__Pezizomycotina_cls_Incertae_sedis;o__Pezizomycotina_ord_Incertae_sedis;f__Pezizomycotina_fam_Incertae_sedis;g__Badarisama;s__Badarisama_sojae_SH1145927.08FU;
OTU1833	d__Fungi;p__Ascomycota;c__Eurotiomycetes;o__Verrucariales;f__Verrucariaceae;g__Verrucaria;s__Verrucaria_elaeomelaena_SH1574576.08FU;
OTU1665	d__Fungi;p__Ascomycota;c__Sordariomycetes;o__Sordariales;f__Chaetomiaceae;g__unclassified_Chaetomiaceae;s__unclassified_Chaetomiaceae;
OTU1039	d__Fungi;p__Ascomycota;c__Dothideomycetes;o__Tubeufiales;f__Tubeufiaceae;g__Helicoma;s__Helicoma_isiola_SH1144882.08FU;
OTU1969	d__Fungi;p__Ascomycota;c__Eurotiomycetes;o__Chaetothyriales;f__Herpotrichiellaceae;g__Capronia;s__unclassified_Capronia;
OTU2349	d__Fungi;p__Ascomycota;c__Orbiliomycetes;o__Orbiliales;f__Orbiliaceae;g__unclassified_Orbiliaceae;s__unclassified_Orbiliaceae;
OTU980	d__Fungi;p__Chytridiomycota;c__Spizellomycetes;o__Spizellomycetales;f__Spizellomycetaceae;g__unclassified_Spizellomycetaceae;s__unclassified_Spizellomycetaceae;
OTU1630	d__Fungi;p__Rozellomycota;c__unclassified_Rozellomycota;o__unclassified_Rozellomycota;f__unclassified_Rozellomycota;g__unclassified_Rozellomycota;s__unclassified_Rozellomycota;
OTU2009	d__Fungi;p__unclassified_Fungi;c__unclassified_Fungi;o__unclassified_Fungi;f__unclassified_Fungi;g__unclassified_Fungi;s__unclassified_Fungi;
OTU1631	d__Fungi;p__Olpidiomycota;c__Olpidiomycetes;o__Olpidiales;f__Olpidiaceae;g__Olpidium;s__unclassified_Olpidium;
OTU1928	d__Fungi;p__Ascomycota;c__Dothideomycetes;o__Venturiales;f__Sympoventuriaceae;g__unclassified_Sympoventuriaceae;s__unclassified_Sympoventuriaceae;
OTU1272	d__Fungi;p__Basidiobolomycota;c__Basidiobolomycetes;o__Basidiobolales;f__unclassified_Basidiobolales;g__unclassified_Basidiobolales;s__unclassified_Basidiobolales;
OTU1641	d__Fungi;p__Chytridiomycota;c__Chytridiomycetes;o__Chytridiales;f__unclassified_Chytridiales;g__unclassified_Chytridiales;s__unclassified_Chytridiales;
OTU1645	d__Fungi;p__Ascomycota;c__Sordariomycetes;o__Hypocreales;f__Clavicipitaceae;g__Periglandula;s__unclassified_Periglandula;
OTU1647	d__Fungi;p__Ascomycota;c__Orbiliomycetes;o__unclassified_Orbiliomycetes;f__unclassified_Orbiliomycetes;g__unclassified_Orbiliomycetes;s__unclassified_Orbiliomycetes;
OTU644	d__Fungi;p__Mortierellomycota;c__Mortierellomycetes;o__Mortierellales;f__Mortierellaceae;g__Mortierella;s__Mortierella_exigua_SH1557024.08FU;
OTU669	d__Fungi;p__Ascomycota;c__Sordariomycetes;o__Sordariales;f__Lasiosphaeriaceae;g__Triangularia;s__Triangularia_backusii_SH1505062.08FU;
OTU806	d__Fungi;p__Basidiomycota;c__Agaricomycetes;o__Agaricales;f__Agaricaceae;g__Agaricus;s__Agaricus_campbellensis_SH1593972.08FU;
OTU901	d__Fungi;p__Chytridiomycota;c__Rhizophlyctidomycetes;o__Rhizophlyctidales;f__Rhizophlyctidaceae;g__Rhizophlyctis;s__unclassified_Rhizophlyctis;
OTU1041	d__Fungi;p__Chytridiomycota;c__Rhizophlyctidomycetes;o__Rhizophlyctidales;f__Rhizophlyctidaceae;g__Rhizophlyctis;s__unclassified_Rhizophlyctis;
OTU937	d__Fungi;p__Basidiomycota;c__Agaricomycetes;o__Agaricales;f__Pluteaceae;g__Volvariella;s__Volvariella_taylorii_SH1186086.08FU;
OTU1100	d__Fungi;p__Ascomycota;c__Pezizomycetes;o__Pezizales;f__Pezizaceae;g__unclassified_Pezizaceae;s__unclassified_Pezizaceae;
OTU1101	d__Fungi;p__Ascomycota;c__Sordariomycetes;o__Hypocreales;f__Nectriaceae;g__Cosmospora;s__Cosmospora_cymosa_SH1546446.08FU;
OTU1185	d__Fungi;p__Basidiomycota;c__Agaricomycetes;o__Agaricales;f__Psathyrellaceae;g__Psathyrella;s__Psathyrella_merdicola_SH1673194.08FU;
OTU1186	d__Fungi;p__Chytridiomycota;c__Rhizophydiomycetes;o__Rhizophydiales;f__unclassified_Rhizophydiales;g__unclassified_Rhizophydiales;s__unclassified_Rhizophydiales;
OTU1282	d__Fungi;p__Ascomycota;c__Sordariomycetes;o__Sordariales;f__Lasiosphaeriaceae;g__Podospora;s__Podospora_araneosa_SH1215908.08FU;
OTU1283	d__Fungi;p__Blastocladiomycota;c__unclassified_Blastocladiomycota;o__unclassified_Blastocladiomycota;f__unclassified_Blastocladiomycota;g__unclassified_Blastocladiomycota;s__unclassified_Blastocladiomycota;
OTU1414	d__Fungi;p__Basidiomycota;c__Agaricomycetes;o__Agaricales;f__Bolbitiaceae;g__Agrocybe;s__Agrocybe_pediades_SH1563794.08FU;
OTU1418	d__Fungi;p__Ascomycota;c__Eurotiomycetes;o__Eurotiales;f__Trichocomaceae;g__Talaromyces;s__Talaromyces_thailandensis_SH1676221.08FU;
OTU1419	d__Fungi;p__Ascomycota;c__Sordariomycetes;o__Hypocreales;f__Hypocreales_fam_Incertae_sedis;g__Sarocladium;s__Sarocladium_bifurcatum_SH1541936.08FU;
OTU1657	d__Fungi;p__Basidiomycota;c__Agaricomycetes;o__Agaricales;f__Psathyrellaceae;g__Psathyrella;s__Psathyrella_ornatispora_SH1213272.08FU;
OTU1182	d__Fungi;p__Ascomycota;c__Eurotiomycetes;o__Chaetothyriales;f__Herpotrichiellaceae;g__Cladophialophora;s__unclassified_Cladophialophora;
OTU1658	d__Fungi;p__Ascomycota;c__Sordariomycetes;o__Hypocreales;f__Nectriaceae;g__Stephanonectria;s__Stephanonectria_keithii_SH1522830.08FU;
OTU1659	d__Fungi;p__Chytridiomycota;c__Rhizophlyctidomycetes;o__Rhizophlyctidales;f__Rhizophlyctidaceae;g__Rhizophlyctis;s__unclassified_Rhizophlyctis;
OTU1661	d__Fungi;p__Mortierellomycota;c__Mortierellomycetes;o__Mortierellales;f__unclassified_Mortierellales;g__unclassified_Mortierellales;s__unclassified_Mortierellales;
OTU1977	d__Fungi;p__Ascomycota;c__Dothideomycetes;o__Pleosporales;f__Didymosphaeriaceae;g__Kalmusia;s__Kalmusia_longispora_SH1888884.08FU;
OTU1979	d__Fungi;p__Mortierellomycota;c__Mortierellomycetes;o__Mortierellales;f__Mortierellaceae;g__Mortierella;s__Mortierella_wolfii_SH1552338.08FU;
OTU1982	d__Fungi;p__Ascomycota;c__Sordariomycetes;o__Hypocreales;f__Nectriaceae;g__Volutella;s__unclassified_Volutella;
OTU1990	d__Fungi;p__Ascomycota;c__Eurotiomycetes;o__Onygenales;f__unclassified_Onygenales;g__unclassified_Onygenales;s__unclassified_Onygenales;
OTU1991	d__Fungi;p__Ascomycota;c__Sordariomycetes;o__Hypocreales;f__Nectriaceae;g__Thyronectria;s__Thyronectria_rhodochlora_SH1173738.08FU;
OTU1993	d__Fungi;p__Basidiomycota;c__Agaricomycetes;o__Sebacinales;f__unclassified_Sebacinales;g__unclassified_Sebacinales;s__unclassified_Sebacinales;
OTU1998	d__Fungi;p__Ascomycota;c__Pezizomycetes;o__Pezizales;f__Pyronemataceae;g__Scutellinia;s__Scutellinia_scutellata_SH1556387.08FU;
OTU2004	d__Fungi;p__Ascomycota;c__Eurotiomycetes;o__Chaetothyriales;f__Herpotrichiellaceae;g__Cladophialophora;s__Cladophialophora_chaetospira_SH1529584.08FU;
OTU2006	d__Fungi;p__Ascomycota;c__Sordariomycetes;o__Coniochaetales;f__Coniochaetaceae;g__Coniochaeta;s__unclassified_Coniochaeta;
OTU1183	d__Fungi;p__Basidiomycota;c__Agaricostilbomycetes;o__Agaricostilbales;f__Chionosphaeraceae;g__Ballistosporomyces;s__Ballistosporomyces_sasicola_SH1570437.08FU;
OTU2015	d__Fungi;p__Basidiomycota;c__Tremellomycetes;o__Filobasidiales;f__Filobasidiaceae;g__Naganishia;s__Naganishia_antarctica_SH1939326.08FU;
OTU2017	d__Fungi;p__Ascomycota;c__Eurotiomycetes;o__Chaetothyriales;f__Herpotrichiellaceae;g__Cladophialophora;s__Cladophialophora_devriesii_SH1529639.08FU;
OTU2022	d__Fungi;p__Ascomycota;c__Pezizomycotina_cls_Incertae_sedis;o__Pezizomycotina_ord_Incertae_sedis;f__Pezizomycotina_fam_Incertae_sedis;g__Nematogonum;s__Nematogonum_ferrugineum_SH1187434.08FU;
OTU2023	d__Fungi;p__unclassified_Fungi;c__unclassified_Fungi;o__unclassified_Fungi;f__unclassified_Fungi;g__unclassified_Fungi;s__unclassified_Fungi;
OTU2327	d__Fungi;p__Ascomycota;c__Eurotiomycetes;o__Eurotiales;f__Aspergillaceae;g__Penicillium;s__Penicillium_guttulosum_SH2190262.08FU;
OTU2073	d__Fungi;p__Basidiomycota;c__Cystobasidiomycetes;o__Cystobasidiales;f__Cystobasidiaceae;g__Cystobasidium;s__Cystobasidium_pinicola_SH1613458.08FU;
OTU1421	d__Fungi;p__Chytridiomycota;c__Rhizophydiomycetes;o__Rhizophydiales;f__Rhizophydiaceae;g__Rhizophydium;s__Rhizophydium_globosum_SH1542591.08FU;
OTU2042	d__Fungi;p__Ascomycota;c__Dothideomycetes;o__Pleosporales;f__Lophiostomataceae;g__Biappendiculispora;s__Biappendiculispora_japonica_SH1556704.08FU;
OTU440	d__Fungi;p__Ascomycota;c__Archaeorhizomycetes;o__Archaeorhizomycetales;f__Archaeorhizomycetaceae;g__Archaeorhizomyces;s__unclassified_Archaeorhizomyces;
OTU1838	d__Fungi;p__Ascomycota;c__Sordariomycetes;o__Hypocreales;f__Hypocreales_fam_Incertae_sedis;g__Trichothecium;s__Trichothecium_ovalisporum_SH1557808.08FU;
OTU1656	d__Fungi;p__Ascomycota;c__Eurotiomycetes;o__Chaetothyriales;f__Chaetothyriales_fam_Incertae_sedis;g__Strelitziana;s__Strelitziana_albiziae_SH1613990.08FU;
OTU460	d__Fungi;p__Basidiomycota;c__Tremellomycetes;o__Tremellales;f__Tremellaceae;g__Cryptococcus;s__unclassified_Cryptococcus;
OTU1664	d__Fungi;p__Ascomycota;c__Pezizomycetes;o__Pezizales;f__Pyronemataceae;g__Pseudaleuria;s__Pseudaleuria_quinaultiana_SH1556390.08FU;
OTU1420	d__Fungi;p__Kickxellomycota;c__Kickxellomycetes;o__Kickxellales;f__Kickxellaceae;g__Ramicandelaber;s__Ramicandelaber_longisporus_SH1177480.08FU;
OTU1668	d__Fungi;p__Ascomycota;c__Laboulbeniomycetes;o__Pyxidiophorales;f__unclassified_Pyxidiophorales;g__unclassified_Pyxidiophorales;s__unclassified_Pyxidiophorales;
OTU1828	d__Fungi;p__Chytridiomycota;c__Rhizophydiomycetes;o__Rhizophydiales;f__Rhizophydiales_fam_Incertae_sedis;g__Operculomyces;s__Operculomyces_laminatus_SH1538470.08FU;
OTU563	d__Fungi;p__Ascomycota;c__Orbiliomycetes;o__Orbiliales;f__Orbiliaceae;g__Orbilia;s__Orbilia_aristata_SH1238566.08FU;
OTU569	d__Fungi;p__Ascomycota;c__Archaeorhizomycetes;o__Archaeorhizomycetales;f__Archaeorhizomycetaceae;g__Archaeorhizomyces;s__unclassified_Archaeorhizomyces;
OTU779	d__Fungi;p__Basidiomycota;c__Agaricomycetes;o__Agaricales;f__Psathyrellaceae;g__Coprinopsis;s__Coprinopsis_gonophylla_SH1186658.08FU;
OTU939	d__Fungi;p__Ascomycota;c__Pezizomycetes;o__Pezizales;f__Pezizaceae;g__unclassified_Pezizaceae;s__unclassified_Pezizaceae;
OTU984	d__Fungi;p__Basidiomycota;c__Tremellomycetes;o__Filobasidiales;f__Piskurozymaceae;g__Solicoccozyma;s__unclassified_Solicoccozyma;
OTU1042	d__Fungi;p__Glomeromycota;c__Glomeromycetes;o__Diversisporales;f__unclassified_Diversisporales;g__unclassified_Diversisporales;s__unclassified_Diversisporales;
OTU1104	d__Fungi;p__Ascomycota;c__Leotiomycetes;o__Helotiales;f__Helotiaceae;g__Infundichalara;s__Infundichalara_minuta_SH1522516.08FU;
OTU1044	d__Fungi;p__Ascomycota;c__Leotiomycetes;o__Thelebolales;f__Pseudeurotiaceae;g__Geomyces;s__Geomyces_auratus_SH1557167.08FU;
OTU1106	d__Fungi;p__Ascomycota;c__Geoglossomycetes;o__Geoglossales;f__Geoglossaceae;g__Geoglossum;s__Geoglossum_umbratile_SH1562961.08FU;
OTU1193	d__Fungi;p__Mucoromycota;c__Umbelopsidomycetes;o__Umbelopsidales;f__Umbelopsidaceae;g__Umbelopsis;s__Umbelopsis_angularis_SH1557754.08FU;
OTU1288	d__Fungi;p__Ascomycota;c__Orbiliomycetes;o__Orbiliales;f__Orbiliaceae;g__Dactylella;s__Dactylella_mammillata_SH1507826.08FU;
OTU1287	d__Fungi;p__Basidiomycota;c__Agaricomycetes;o__Russulales;f__Auriscalpiaceae;g__Auriscalpium;s__unclassified_Auriscalpium;
OTU1289	d__Fungi;p__Basidiomycota;c__Tremellomycetes;o__Tremellales;f__Rhynchogastremataceae;g__Papiliotrema;s__Papiliotrema_bandonii_SH1650814.08FU;
OTU1291	d__Fungi;p__Rozellomycota;c__Rozellomycotina_cls_Incertae_sedis;o__GS11;f__unclassified_GS11;g__unclassified_GS11;s__unclassified_GS11;
OTU1428	d__Fungi;p__Rozellomycota;c__Rozellomycotina_cls_Incertae_sedis;o__GS11;f__unclassified_GS11;g__unclassified_GS11;s__unclassified_GS11;
OTU1427	d__Fungi;p__Ascomycota;c__Saccharomycetes;o__Saccharomycetales;f__Saccharomycetales_fam_Incertae_sedis;g__Candida;s__unclassified_Candida;
OTU1433	d__Fungi;p__Basidiomycota;c__Agaricomycetes;o__Cantharellales;f__Cantharellales_fam_Incertae_sedis;g__Burgoa;s__unclassified_Burgoa;
OTU1434	d__Fungi;p__Ascomycota;c__Eurotiomycetes;o__Chaetothyriales;f__Herpotrichiellaceae;g__Cladophialophora;s__Cladophialophora_minutissima_SH1616355.08FU;
OTU1435	d__Fungi;p__Ascomycota;c__Dothideomycetes;o__Pleosporales;f__Lophiostomataceae;g__Lophiostoma;s__Lophiostoma_cynaroidis_SH1565439.08FU;
OTU1437	d__Fungi;p__Basidiomycota;c__Tremellomycetes;o__Tremellales;f__Bulleribasidiaceae;g__Dioszegia;s__Dioszegia_fristingensis_SH1609791.08FU;
OTU1439	d__Fungi;p__Basidiomycota;c__Agaricostilbomycetes;o__Agaricostilbales;f__Kondoaceae;g__Kondoa;s__unclassified_Kondoa;
OTU1674	d__Fungi;p__Ascomycota;c__Sordariomycetes;o__Diaporthales;f__Diaporthaceae;g__Diaporthe;s__Diaporthe_longicolla_SH1173877.08FU;
OTU1677	d__Fungi;p__Mortierellomycota;c__Mortierellomycetes;o__Mortierellales;f__unclassified_Mortierellales;g__unclassified_Mortierellales;s__unclassified_Mortierellales;
OTU1680	d__Fungi;p__Basidiomycota;c__Agaricomycetes;o__Sebacinales;f__unclassified_Sebacinales;g__unclassified_Sebacinales;s__unclassified_Sebacinales;
OTU1682	d__Fungi;p__Ascomycota;c__Dothideomycetes;o__Dothideales;f__Dothioraceae;g__Pseudoseptoria;s__Pseudoseptoria_obscura_SH1171336.08FU;
OTU1683	d__Fungi;p__Rozellomycota;c__unclassified_Rozellomycota;o__unclassified_Rozellomycota;f__unclassified_Rozellomycota;g__unclassified_Rozellomycota;s__unclassified_Rozellomycota;
OTU1685	d__Fungi;p__Ascomycota;c__Sordariomycetes;o__Conioscyphales;f__Conioscyphaceae;g__Conioscypha;s__Conioscypha_pleiomorpha_SH1179229.08FU;
OTU1684	d__Fungi;p__Basidiomycota;c__Tremellomycetes;o__Tremellales;f__Bulleraceae;g__Fonsecazyma;s__Fonsecazyma_mujuensis_SH1516847.08FU;
OTU1686	d__Fungi;p__Ascomycota;c__Dothideomycetes;o__Pleosporales;f__Phaeosphaeriaceae;g__Setophoma;s__Setophoma_chromolaenae_SH1546729.08FU;
OTU1688	d__Fungi;p__Ascomycota;c__Sordariomycetes;o__Sordariales;f__Chaetomiaceae;g__Humicola;s__Humicola_grisea_SH2475985.08FU;
OTU1689	d__Fungi;p__Ascomycota;c__Sordariomycetes;o__Hypocreales;f__Clavicipitaceae;g__Metapochonia;s__Metapochonia_bulbillosa_SH1552446.08FU;
OTU1690	d__Fungi;p__Ascomycota;c__Sordariomycetes;o__Conioscyphales;f__Conioscyphaceae;g__Conioscypha;s__Conioscypha_varia_SH1179230.08FU;
OTU902	d__Fungi;p__Ascomycota;c__unclassified_Ascomycota;o__unclassified_Ascomycota;f__unclassified_Ascomycota;g__unclassified_Ascomycota;s__unclassified_Ascomycota;
OTU2032	d__Fungi;p__Basidiomycota;c__Agaricomycetes;o__Agaricales;f__unclassified_Agaricales;g__unclassified_Agaricales;s__unclassified_Agaricales;
OTU2034	d__Fungi;p__Basidiomycota;c__Microbotryomycetes;o__Microbotryomycetes_ord_Incertae_sedis;f__Chrysozymaceae;g__Sampaiozyma;s__Sampaiozyma_ingeniosa_SH1650848.08FU;
OTU2037	d__Fungi;p__Ascomycota;c__Dothideomycetes;o__Pleosporales;f__Didymosphaeriaceae;g__Verrucoconiothyrium;s__Verrucoconiothyrium_nitidae_SH1547074.08FU;
OTU2041	d__Fungi;p__Rozellomycota;c__unclassified_Rozellomycota;o__unclassified_Rozellomycota;f__unclassified_Rozellomycota;g__unclassified_Rozellomycota;s__unclassified_Rozellomycota;
OTU2045	d__Fungi;p__Ascomycota;c__Sordariomycetes;o__Sordariales;f__Chaetomiaceae;g__Chaetomium;s__Chaetomium_jodhpurense_SH1615631.08FU;
OTU2046	d__Fungi;p__Rozellomycota;c__Rozellomycotina_cls_Incertae_sedis;o__GS11;f__unclassified_GS11;g__unclassified_GS11;s__unclassified_GS11;
OTU2047	d__Fungi;p__Ascomycota;c__Sordariomycetes;o__Hypocreales;f__Bionectriaceae;g__Ijuhya;s__unclassified_Ijuhya;
OTU2053	d__Fungi;p__Chytridiomycota;c__Lobulomycetes;o__Lobulomycetales;f__unclassified_Lobulomycetales;g__unclassified_Lobulomycetales;s__unclassified_Lobulomycetales;
OTU2054	d__Fungi;p__Rozellomycota;c__unclassified_Rozellomycota;o__unclassified_Rozellomycota;f__unclassified_Rozellomycota;g__unclassified_Rozellomycota;s__unclassified_Rozellomycota;
OTU2062	d__Fungi;p__Ascomycota;c__Saccharomycetes;o__Saccharomycetales;f__Trichomonascaceae;g__Blastobotrys;s__Blastobotrys_aristata_SH1144412.08FU;
OTU2064	d__Fungi;p__Ascomycota;c__Eurotiomycetes;o__Chaetothyriales;f__Herpotrichiellaceae;g__Cladophialophora;s__Cladophialophora_chaetospira_SH1529632.08FU;
OTU2068	d__Fungi;p__Ascomycota;c__Eurotiomycetes;o__Chaetothyriales;f__Herpotrichiellaceae;g__unclassified_Herpotrichiellaceae;s__unclassified_Herpotrichiellaceae;
OTU2069	d__Fungi;p__Basidiomycota;c__Agaricomycetes;o__Cantharellales;f__Ceratobasidiaceae;g__Waitea;s__Waitea_circinata_var._circinata_SH1211892.08FU;
OTU1187	d__Fungi;p__Basidiomycota;c__Microbotryomycetes;o__unclassified_Microbotryomycetes;f__unclassified_Microbotryomycetes;g__unclassified_Microbotryomycetes;s__unclassified_Microbotryomycetes;
OTU2072	d__Fungi;p__Ascomycota;c__Dothideomycetes;o__Pleosporales;f__Phaeosphaeriaceae;g__Phaeosphaeriopsis;s__Phaeosphaeriopsis_agavensis_SH1214913.08FU;
OTU2075	d__Fungi;p__Ascomycota;c__Sordariomycetes;o__Xylariales;f__Beltraniaceae;g__Beltraniella;s__Beltraniella_endiandrae_SH1563659.08FU;
OTU2074	d__Fungi;p__Ascomycota;c__Dothideomycetes;o__Pleosporales;f__Phaeosphaeriaceae;g__Populocrescentia;s__Populocrescentia_forlicesenensis_SH1203748.08FU;
OTU2077	d__Fungi;p__Mortierellomycota;c__Mortierellomycetes;o__Mortierellales;f__Mortierellaceae;g__Mortierella;s__unclassified_Mortierella;
OTU2079	d__Fungi;p__Basidiomycota;c__Agaricomycetes;o__Sebacinales;f__Serendipitaceae;g__unclassified_Serendipitaceae;s__unclassified_Serendipitaceae;
OTU539	d__Fungi;p__Ascomycota;c__Leotiomycetes;o__Helotiales;f__Helotiales_fam_Incertae_sedis;g__Acephala;s__Acephala_applanata_SH2102217.08FU;
OTU1679	d__Fungi;p__Ascomycota;c__Eurotiomycetes;o__Chaetothyriales;f__Herpotrichiellaceae;g__Cladophialophora;s__Cladophialophora_chaetospira_SH1529584.08FU;
OTU2029	d__Fungi;p__Ascomycota;c__Eurotiomycetes;o__Chaetothyriales;f__Cyphellophoraceae;g__Cyphellophora;s__Cyphellophora_laciniata_SH1636082.08FU;
OTU1837	d__Fungi;p__Ascomycota;c__Sordariomycetes;o__Hypocreales;f__Hypocreales_fam_Incertae_sedis;g__Acremonium;s__Acremonium_hyalinulum_SH1554362.08FU;
OTU1841	d__Fungi;p__Ascomycota;c__Leotiomycetes;o__Helotiales;f__Hyaloscyphaceae;g__Hyphodiscus;s__unclassified_Hyphodiscus;
